# Supplementary material for: Tri-μ-oxido-bis­[(5,10,15,20-tetra­phenyl­porphyrinato-κ4 N)niobium(V)]
Source: Acta Crystallogr Sect E Struct Rep Online. 2011 Jun 4;67(Pt 7):m862–3. doi: 10.1107/S1600536811020538 (PMC3151801; doi:10.1107/S1600536811020538)
Supplement: Supplementary file 1 [file e-67-0m862-sup1.cif]

##############################################################################
#                                                                            #
# This CIF contains the data in a paper accepted for publication in          #
# Acta Crystallographica Section E. It conforms to the requirements of       #
# Notes for Authors for Acta Crystallographica Section E, and has been       #
# peer reviewed under the auspices of the IUCr Commission on Journals.       #
#                                                                            #
# Full details of the Crystallographic Information File format               #
# are given in the paper "The Crystallographic Information File (CIF):       #
# a New Standard Archive File for Crystallography" by S. R. Hall, F. H.      #
# Allen and I. D. Brown [Acta Cryst. (1991), A47, 655-685].                  #
#                                                                            #
# The current version of the core CIF dictionary is obtainable from          #
# ftp://ftp.iucr.org/pub/cif_core.dic.                                       #
#                                                                            #
# Software is freely available for graphical display of the structure(s)     #
# in this CIF. For information consult the CIF software page                 #
# http://www.iucr.org/resources/cif/software.                                #
#                                                                            #
# This file may be used for bona fide research purposes within the           #
# scientific community so long as proper attribution is given to the journal # 
# article from which it was obtained.                                        #
#                                                                            #
##############################################################################
data_I
_audit_creation_method     SHELXL-97
_chemical_name_systematic
;
Tri-\m-oxido-bis[(5,10,15,20-tetraphenylporphyrinato-\k^4^<i>N</i>)niobium(V)]
;
_chemical_name_common     'niobium(V)-Tri-mu-oxo-tetraphenylporphyrinate'
_chemical_formula_moiety     'C88 H56 N8 Nb2 O3'
_chemical_formula_sum     'C88 H56 N8 Nb2 O3'
_chemical_formula_iupac     '[Nb2 (C44 H28 N4)2 O3]'
_chemical_formula_weight     1459.28
_chemical_melting_point     ?
_symmetry_cell_setting     monoclinic
_symmetry_space_group_name_H-M     'P n'
_symmetry_space_group_name_Hall     'P -2yac'
loop_
    _symmetry_equiv_pos_as_xyz
    'x, y, z'
    'x+1/2, -y, z+1/2'
_cell_length_a     14.4823(9)
_cell_length_b     18.4007(8)
_cell_length_c     14.6257(10)
_cell_angle_alpha     90.00
_cell_angle_beta     117.823(7)
_cell_angle_gamma     90.00
_cell_volume     3446.9(4)
_cell_formula_units_Z     2
_cell_measurement_reflns_used     12579
_cell_measurement_theta_min     2.9851
_cell_measurement_theta_max     32.1355
_cell_measurement_temperature     180(2)
_exptl_crystal_description     'Plate'
_exptl_crystal_colour     'Dark purple'
_exptl_crystal_size_max     0.5
_exptl_crystal_size_mid     0.3
_exptl_crystal_size_min     0.1
_exptl_crystal_density_diffrn     1.406
_exptl_crystal_density_meas     ?
_exptl_crystal_density_method     'not measured'
_exptl_crystal_F_000     1492
_exptl_absorpt_coefficient_mu     0.392
_exptl_absorpt_correction_type     multi-scan
_exptl_absorpt_process_details     '(SADABS; Bruker, 2007)'
_exptl_absorpt_correction_T_min     0.72
_exptl_absorpt_correction_T_max     1.00
_exptl_special_details
;
;
_diffrn_ambient_temperature     180(2)
_diffrn_radiation_type     MoK\a
_diffrn_radiation_wavelength     0.71073
_diffrn_radiation_source     'fine-focus sealed tube'
_diffrn_radiation_monochromator     graphite
_diffrn_measurement_device_type     'Bruker APEXII CCD area-detector'
_diffrn_measurement_method     \w
_diffrn_detector_area_resol_mean     8.2632
_diffrn_reflns_number     25553
_diffrn_reflns_av_R_equivalents     0.0547
_diffrn_reflns_av_sigmaI/netI     0.0530
_diffrn_reflns_theta_min     3.00
_diffrn_reflns_theta_max     26.02
_diffrn_reflns_theta_full     26.02
_diffrn_measured_fraction_theta_max     0.997
_diffrn_measured_fraction_theta_full     0.997
_diffrn_reflns_limit_h_min     -16
_diffrn_reflns_limit_h_max     17
_diffrn_reflns_limit_k_min     -22
_diffrn_reflns_limit_k_max     22
_diffrn_reflns_limit_l_min     -18
_diffrn_reflns_limit_l_max     15
_diffrn_standards_number     ?
_diffrn_standards_interval_count     ?
_diffrn_standards_interval_time     ?
_diffrn_standards_decay_%     ?
_refine_special_details
;
Refinement of <i>F</i>^2^ against ALL reflections. The weighted
<i>R</i>-factor <i>wR</i> and goodness of fit <i>S</i> are based on
<i>F</i>^2^, conventional <i>R</i>-factors <i>R</i> are based on <i>F</i>,
with <i>F</i> set to zero for negative <i>F</i>^2^. The threshold expression
of <i>F</i>^2^ > 2\s(<i>F</i>^2^) is used only for calculating
<i>R</i>-factors(gt) <i>etc</i>. and is not relevant to the choice of
reflections for refinement. <i>R</i>-factors based on <i>F</i>^2^ are
statistically about twice as large as those based on <i>F</i>, and <i>R</i>-
factors based on ALL data will be even larger.
;
_reflns_number_total     9945
_reflns_number_gt     8244
_reflns_threshold_expression     I>2\s(I)
_refine_ls_structure_factor_coef     Fsqd
_refine_ls_matrix_type     full
_refine_ls_R_factor_all     0.0771
_refine_ls_R_factor_gt     0.0618
_refine_ls_wR_factor_gt     0.1572
_refine_ls_wR_factor_ref     0.1659
_refine_ls_goodness_of_fit_ref     1.062
_refine_ls_restrained_S_all     1.064
_refine_ls_number_reflns     9945
_refine_ls_number_parameters     910
_refine_ls_number_restraints     32
_refine_ls_hydrogen_treatment     constr
_refine_ls_weighting_scheme     calc
_refine_ls_weighting_details
          'calc w=1/[\s^2^(Fo^2^)+(0.0709P)^2^+14.5546P]whereP=(Fo^2^+2Fc^2^)/3'
_atom_sites_solution_hydrogens     geom
_atom_sites_solution_primary     direct
_atom_sites_solution_secondary     difmap
_refine_ls_shift/su_max     0.000
_refine_ls_shift/su_mean     0.000
_refine_diff_density_max     1.203
_refine_diff_density_min     -0.912
_refine_ls_extinction_method     none
_refine_ls_extinction_coef     ?
_refine_ls_abs_structure_details     'Flack (1983), 2439 Friedel pairs'
_refine_ls_abs_structure_Flack     -0.01(6)
loop_
    _atom_type_symbol
    _atom_type_description
    _atom_type_scat_dispersion_real
    _atom_type_scat_dispersion_imag
    _atom_type_scat_source
    'C' 'C' 0.0033 0.0016
                         'International Tables Vol C Tables 4.2.6.8 and 6.1.1.4'
    'H' 'H' 0.0000 0.0000
                         'International Tables Vol C Tables 4.2.6.8 and 6.1.1.4'
    'N' 'N' 0.0061 0.0033
                         'International Tables Vol C Tables 4.2.6.8 and 6.1.1.4'
    'O' 'O' 0.0106 0.0060
                         'International Tables Vol C Tables 4.2.6.8 and 6.1.1.4'
    'Nb' 'Nb' -2.0727 0.6215
                         'International Tables Vol C Tables 4.2.6.8 and 6.1.1.4'
_computing_data_collection     'APEX2 (Bruker, 2007)'
_computing_cell_refinement     'SAINT (Bruker, 2007)'
_computing_data_reduction     'SAINT (Bruker, 2007)'
_computing_structure_solution     'SIR2004 (Burla <i>et al.</i>, 2005)'
_computing_structure_refinement     'SHELXL97 (Sheldrick, 2008)'
_computing_molecular_graphics     'ORTEPIII (Burnett & Johnson, 1996)'
_computing_publication_material     'publCIF (Westrip, 2010).'
loop_
    _atom_site_type_symbol
    _atom_site_label
    _atom_site_fract_x
    _atom_site_fract_y
    _atom_site_fract_z
    _atom_site_U_iso_or_equiv
    _atom_site_adp_type
    _atom_site_calc_flag
    _atom_site_refinement_flags
    _atom_site_occupancy
    _atom_site_symmetry_multiplicity
    _atom_site_disorder_assembly
    _atom_site_disorder_group
    Nb Nb1 0.30292(4) 0.17400(4) 0.75581(4) 0.0230(2) Uani d . 1 1 . .
    Nb Nb2 0.25738(4) 0.32308(4) 0.71453(4) 0.02206(19) Uani d . 1 1 . .
    O O1 0.3090(5) 0.2549(3) 0.8366(5) 0.0382(16) Uani d . 1 1 . .
    O O2 0.3490(4) 0.2377(3) 0.6913(5) 0.0333(14) Uani d . 1 1 . .
    O O3 0.1663(5) 0.2527(3) 0.6570(5) 0.0438(17) Uani d . 1 1 . .
    N N1 0.4324(5) 0.1081(4) 0.7547(6) 0.0287(16) Uani d . 1 1 . .
    N N2 0.3852(6) 0.1297(4) 0.9160(6) 0.0338(18) Uani d . 1 1 . .
    N N3 0.1636(6) 0.1342(3) 0.7721(6) 0.0288(16) Uani d . 1 1 . .
    N N4 0.2133(5) 0.1139(4) 0.6083(6) 0.0284(16) Uani d . 1 1 . .
    N N5 0.4245(6) 0.3621(4) 0.7989(6) 0.0318(17) Uani d . 1 1 . .
    N N6 0.2825(5) 0.3623(3) 0.5839(5) 0.0268(15) Uani d . 1 1 . .
    N N7 0.1144(6) 0.3904(4) 0.6303(6) 0.0298(16) Uani d . 1 1 . .
    N N8 0.2545(5) 0.3907(3) 0.8410(5) 0.0256(15) Uani d . 1 1 . .
    C C1 0.4400(8) 0.0919(5) 0.6671(8) 0.033(2) Uani d . 1 1 . .
    C C2 0.5435(8) 0.0736(5) 0.6927(8) 0.036(2) Uani d . 1 1 . .
    H H2 0.5677 0.0602 0.6464 0.043 Uiso calc R 1 1 . .
    C C3 0.6003(7) 0.0789(5) 0.7943(8) 0.038(2) Uani d . 1 1 . .
    H H3 0.6713 0.0690 0.8318 0.046 Uiso calc R 1 1 . .
    C C4 0.5332(8) 0.1024(6) 0.8368(8) 0.037(2) Uani d . 1 1 . .
    C C5 0.5645(8) 0.1139(4) 0.9402(8) 0.032(2) Uani d . 1 1 . .
    C C6 0.4935(7) 0.1256(5) 0.9758(8) 0.034(2) Uani d . 1 1 . .
    C C7 0.5203(9) 0.1409(5) 1.0831(8) 0.041(2) Uani d . 1 1 . .
    H H7 0.5871 0.1450 1.1384 0.049 Uiso calc R 1 1 . .
    C C8 0.4293(7) 0.1479(5) 1.0865(7) 0.039(2) Uani d . 1 1 . .
    H H8 0.4235 0.1545 1.1466 0.047 Uiso calc R 1 1 . .
    C C9 0.3446(9) 0.1438(5) 0.9868(8) 0.035(2) Uani d . 1 1 . .
    C C10 0.2392(8) 0.1516(5) 0.9573(8) 0.037(2) Uani d . 1 1 . .
    C C11 0.1580(8) 0.1455(5) 0.8607(8) 0.030(2) Uani d . 1 1 . .
    C C12 0.0482(8) 0.1504(5) 0.8352(8) 0.039(2) Uani d . 1 1 . .
    H H12 0.0225 0.1598 0.8816 0.046 Uiso calc R 1 1 . .
    C C13 -0.0082(8) 0.1394(5) 0.7355(8) 0.042(2) Uani d . 1 1 . .
    H H13 -0.0807 0.1387 0.6986 0.051 Uiso calc R 1 1 . .
    C C14 0.0649(8) 0.1284(5) 0.6939(8) 0.031(2) Uani d . 1 1 . .
    C C15 0.0350(7) 0.1188(4) 0.5892(7) 0.0287(19) Uani d . 1 1 . .
    C C16 0.1052(7) 0.1089(5) 0.5503(7) 0.0298(19) Uani d . 1 1 . .
    C C17 0.0775(7) 0.0961(5) 0.4450(8) 0.040(2) Uani d . 1 1 . .
    H H17 0.0104 0.0911 0.3907 0.048 Uiso calc R 1 1 . .
    C C18 0.1665(7) 0.0926(5) 0.4390(7) 0.035(2) Uani d . 1 1 . .
    H H18 0.1715 0.0850 0.3785 0.042 Uiso calc R 1 1 . .
    C C19 0.2527(8) 0.1023(6) 0.5388(8) 0.033(2) Uani d . 1 1 . .
    C C20 0.3556(8) 0.0931(5) 0.5668(8) 0.033(2) Uani d . 1 1 . .
    C C21 0.3834(7) 0.0793(5) 0.4818(8) 0.035(2) Uani d . 1 1 . .
    C C22 0.3753(9) 0.0110(6) 0.4399(9) 0.050(3) Uani d . 1 1 . .
    H H22 0.3515 -0.0272 0.4650 0.060 Uiso calc R 1 1 . .
    C C23 0.4010(9) -0.0024(6) 0.3624(9) 0.053(3) Uani d . 1 1 . .
    H H23 0.3947 -0.0489 0.3353 0.063 Uiso calc R 1 1 . .
    C C24 0.4372(10) 0.0554(7) 0.3244(10) 0.066(3) Uani d . 1 1 . .
    H H24 0.4545 0.0473 0.2715 0.079 Uiso calc R 1 1 . .
    C C25 0.4468(12) 0.1241(7) 0.3661(12) 0.075(4) Uani d . 1 1 . .
    H H25 0.4725 0.1620 0.3424 0.090 Uiso calc R 1 1 . .
    C C26 0.4191(10) 0.1369(7) 0.4416(9) 0.059(3) Uani d . 1 1 . .
    H H26 0.4235 0.1837 0.4671 0.070 Uiso calc R 1 1 . .
    C C27 0.7459(9) 0.1612(5) 0.9975(9) 0.046(3) Uani d . 1 1 . .
    H H27 0.7206 0.1920 0.9405 0.056 Uiso calc R 1 1 . .
    C C28 0.8498(9) 0.1609(6) 1.0673(9) 0.052(3) Uani d . 1 1 . .
    H H28 0.8939 0.1930 1.0573 0.062 Uiso calc R 1 1 . .
    C C29 0.8929(11) 0.1146(8) 1.1530(10) 0.056(4) Uani d . 1 1 . .
    H H29 0.9643 0.1133 1.1974 0.067 Uiso calc R 1 1 . .
    C C30 0.8228(9) 0.0705(6) 1.1684(9) 0.049(3) Uani d . 1 1 . .
    H H30 0.8475 0.0409 1.2267 0.059 Uiso calc R 1 1 . .
    C C31 0.7198(8) 0.0698(5) 1.1004(7) 0.042(2) Uani d . 1 1 . .
    H H31 0.6761 0.0387 1.1125 0.051 Uiso calc R 1 1 . .
    C C32 0.6773(7) 0.1135(5) 1.0136(7) 0.034(2) Uani d . 1 1 . .
    C C33 0.2005(12) 0.2385(8) 1.0674(11) 0.078(4) Uani d U 1 1 . .
    H H33 0.2107 0.2767 1.0315 0.094 Uiso calc R 1 1 . .
    C C34 0.1731(12) 0.2528(8) 1.1436(12) 0.075(4) Uani d U 1 1 . .
    H H34 0.1643 0.3009 1.1577 0.090 Uiso calc R 1 1 . .
    C C35 0.1584(12) 0.1991(8) 1.1994(11) 0.076(4) Uani d U 1 1 . .
    H H35 0.1441 0.2095 1.2537 0.092 Uiso calc R 1 1 . .
    C C36 0.1656(12) 0.1274(8) 1.1715(11) 0.073(4) Uani d U 1 1 . .
    H H36 0.1527 0.0894 1.2059 0.088 Uiso calc R 1 1 . .
    C C37 0.1910(10) 0.1122(7) 1.0953(10) 0.060(3) Uani d U 1 1 . .
    H H37 0.1940 0.0641 1.0771 0.072 Uiso calc R 1 1 . .
    C C38 0.2128(8) 0.1685(6) 1.0439(8) 0.040(2) Uani d . 1 1 . .
    C C39 -0.0765(7) 0.1179(5) 0.5115(7) 0.032(2) Uani d . 1 1 . .
    C C40 -0.1353(9) 0.0562(7) 0.4896(11) 0.070(4) Uani d . 1 1 . .
    H H40 -0.1046 0.0136 0.5248 0.084 Uiso calc R 1 1 . .
    C C41 -0.2426(11) 0.0554(8) 0.4144(12) 0.080(5) Uani d . 1 1 . .
    H H41 -0.2801 0.0122 0.3981 0.096 Uiso calc R 1 1 . .
    C C42 -0.2883(9) 0.1160(8) 0.3683(10) 0.056(3) Uani d . 1 1 . .
    H H42 -0.3598 0.1166 0.3241 0.067 Uiso calc R 1 1 . .
    C C43 -0.2294(10) 0.1801(7) 0.3856(12) 0.076(4) Uani d . 1 1 . .
    H H43 -0.2580 0.2216 0.3459 0.091 Uiso calc R 1 1 . .
    C C44 -0.1285(10) 0.1794(6) 0.4627(11) 0.065(4) Uani d . 1 1 . .
    H H44 -0.0934 0.2235 0.4832 0.078 Uiso calc R 1 1 . .
    C C45 0.4836(7) 0.3637(4) 0.9034(7) 0.030(2) Uani d . 1 1 . .
    C C46 0.5922(7) 0.3488(5) 0.9348(8) 0.040(2) Uani d . 1 1 . .
    H H46 0.6461 0.3439 1.0019 0.048 Uiso calc R 1 1 . .
    C C47 0.5990(8) 0.3433(5) 0.8460(8) 0.043(2) Uani d . 1 1 . .
    H H47 0.6601 0.3365 0.8410 0.052 Uiso calc R 1 1 . .
    C C48 0.4984(8) 0.3497(5) 0.7625(8) 0.034(2) Uani d . 1 1 . .
    C C49 0.4725(7) 0.3466(5) 0.6575(8) 0.0304(19) Uani d . 1 1 . .
    C C50 0.3732(8) 0.3522(6) 0.5766(8) 0.037(2) Uani d . 1 1 . .
    C C51 0.3462(8) 0.3518(5) 0.4704(8) 0.037(2) Uani d . 1 1 . .
    H H51 0.3933 0.3464 0.4443 0.045 Uiso calc R 1 1 . .
    C C52 0.2435(7) 0.3604(5) 0.4133(8) 0.038(2) Uani d . 1 1 . .
    H H52 0.2063 0.3607 0.3415 0.045 Uiso calc R 1 1 . .
    C C53 0.2009(8) 0.3690(6) 0.4855(8) 0.034(2) Uani d . 1 1 . .
    C C54 0.0953(8) 0.3809(5) 0.4539(7) 0.032(2) Uani d . 1 1 . .
    C C55 0.0559(8) 0.3913(5) 0.5241(7) 0.035(2) Uani d . 1 1 . .
    C C56 -0.0514(7) 0.4098(5) 0.4921(8) 0.040(2) Uani d . 1 1 . .
    H H56 -0.1046 0.4162 0.4250 0.047 Uiso calc R 1 1 . .
    C C57 -0.0576(7) 0.4156(5) 0.5804(7) 0.034(2) Uani d . 1 1 . .
    H H57 -0.1185 0.4249 0.5849 0.041 Uiso calc R 1 1 . .
    C C58 0.0421(7) 0.4054(5) 0.6655(8) 0.030(2) Uani d . 1 1 . .
    C C59 0.0659(7) 0.4104(4) 0.7676(7) 0.0293(19) Uani d . 1 1 . .
    C C60 0.1670(7) 0.4084(5) 0.8505(8) 0.0294(19) Uani d . 1 1 . .
    C C61 0.1965(7) 0.4265(5) 0.9552(8) 0.037(2) Uani d . 1 1 . .
    H H61 0.1513 0.4415 0.9804 0.044 Uiso calc R 1 1 . .
    C C62 0.2997(7) 0.4184(5) 1.0113(7) 0.036(2) Uani d . 1 1 . .
    H H62 0.3392 0.4266 1.0818 0.044 Uiso calc R 1 1 . .
    C C63 0.3394(7) 0.3935(5) 0.9391(7) 0.026(2) Uani d . 1 1 . .
    C C64 0.4404(7) 0.3792(4) 0.9720(7) 0.032(2) Uani d . 1 1 . .
    C C65 0.5182(7) 0.3802(5) 1.0863(7) 0.035(2) Uani d . 1 1 . .
    C C66 0.6035(7) 0.4271(5) 1.1273(8) 0.039(2) Uani d . 1 1 . .
    H H66 0.6148 0.4592 1.0843 0.047 Uiso calc R 1 1 . .
    C C67 0.6702(8) 0.4258(6) 1.2302(8) 0.045(2) Uani d . 1 1 . .
    H H67 0.7265 0.4576 1.2567 0.054 Uiso calc R 1 1 . .
    C C68 0.6574(9) 0.3788(7) 1.2968(9) 0.044(3) Uani d . 1 1 . .
    H H68 0.7050 0.3779 1.3668 0.053 Uiso calc R 1 1 . .
    C C69 0.5731(9) 0.3337(6) 1.2573(9) 0.048(3) Uani d . 1 1 . .
    H H69 0.5614 0.3033 1.3016 0.057 Uiso calc R 1 1 . .
    C C70 0.5047(9) 0.3323(6) 1.1529(8) 0.047(3) Uani d . 1 1 . .
    H H70 0.4497 0.2993 1.1270 0.056 Uiso calc R 1 1 . .
    C C71 0.5589(7) 0.3314(5) 0.6317(8) 0.037(2) Uani d . 1 1 . .
    C C72 0.5948(9) 0.3860(7) 0.5932(10) 0.057(3) Uani d . 1 1 . .
    H H72 0.5658 0.4322 0.5839 0.068 Uiso calc R 1 1 . .
    C C73 0.6738(10) 0.3726(8) 0.5680(10) 0.064(3) Uani d . 1 1 . .
    H H73 0.6962 0.4098 0.5401 0.076 Uiso calc R 1 1 . .
    C C74 0.7191(10) 0.3070(8) 0.5828(11) 0.071(4) Uani d . 1 1 . .
    H H74 0.7740 0.2995 0.5677 0.085 Uiso calc R 1 1 . .
    C C75 0.6841(11) 0.2509(7) 0.6205(12) 0.069(4) Uani d . 1 1 . .
    H H75 0.7128 0.2047 0.6281 0.083 Uiso calc R 1 1 . .
    C C76 0.6055(10) 0.2640(6) 0.6471(11) 0.060(3) Uani d . 1 1 . .
    H H76 0.5839 0.2268 0.6758 0.071 Uiso calc R 1 1 . .
    C C77 0.0062(10) 0.4507(6) 0.2897(9) 0.063(4) Uani d . 1 1 . .
    H H77 0.0467 0.4910 0.3231 0.075 Uiso calc R 1 1 . .
    C C78 -0.0669(10) 0.4561(6) 0.1884(9) 0.064(4) Uani d . 1 1 . .
    H H78 -0.0771 0.5007 0.1550 0.077 Uiso calc R 1 1 . .
    C C79 -0.1257(11) 0.3975(8) 0.1344(9) 0.064(4) Uani d . 1 1 . .
    H H79 -0.1742 0.4010 0.0649 0.077 Uiso calc R 1 1 . .
    C C80 -0.1097(12) 0.3328(6) 0.1883(10) 0.078(5) Uani d . 1 1 . .
    H H80 -0.1485 0.2919 0.1547 0.094 Uiso calc R 1 1 . .
    C C81 -0.0390(10) 0.3284(6) 0.2880(9) 0.057(3) Uani d . 1 1 . .
    H H81 -0.0302 0.2840 0.3216 0.068 Uiso calc R 1 1 . .
    C C82 0.0212(7) 0.3863(5) 0.3433(7) 0.0291(19) Uani d . 1 1 . .
    C C83 -0.0641(8) 0.4936(6) 0.7802(8) 0.044(2) Uani d . 1 1 . .
    H H83 -0.0416 0.5310 0.7526 0.052 Uiso calc R 1 1 . .
    C C84 -0.1427(9) 0.5056(7) 0.8061(9) 0.059(3) Uani d . 1 1 . .
    H H84 -0.1733 0.5513 0.7950 0.071 Uiso calc R 1 1 . .
    C C85 -0.1773(10) 0.4514(8) 0.8482(10) 0.066(3) Uani d . 1 1 . .
    H H85 -0.2305 0.4602 0.8653 0.079 Uiso calc R 1 1 . .
    C C86 -0.1322(10) 0.3859(8) 0.8636(13) 0.072(4) Uani d . 1 1 . .
    H H86 -0.1545 0.3489 0.8920 0.086 Uiso calc R 1 1 . .
    C C87 -0.0532(9) 0.3720(6) 0.8380(10) 0.054(3) Uani d . 1 1 . .
    H H87 -0.0230 0.3261 0.8495 0.064 Uiso calc R 1 1 . .
    C C88 -0.0189(7) 0.4263(6) 0.7953(8) 0.039(2) Uani d . 1 1 . .
loop_
    _atom_site_aniso_label
    _atom_site_aniso_U_11
    _atom_site_aniso_U_22
    _atom_site_aniso_U_33
    _atom_site_aniso_U_12
    _atom_site_aniso_U_13
    _atom_site_aniso_U_23
    Nb1 0.0245(4) 0.0207(4) 0.0247(4) 0.0001(3) 0.0123(3) 0.0003(3)
    Nb2 0.0212(4) 0.0230(4) 0.0270(4) 0.0004(3) 0.0155(3) 0.0011(3)
    O1 0.055(4) 0.028(3) 0.022(3) -0.006(3) 0.011(3) 0.003(2)
    O2 0.029(3) 0.032(3) 0.047(4) -0.002(2) 0.025(3) 0.003(3)
    O3 0.041(4) 0.033(3) 0.041(4) -0.003(3) 0.005(3) -0.001(3)
    N1 0.030(4) 0.031(4) 0.031(4) 0.001(3) 0.019(3) 0.008(3)
    N2 0.029(4) 0.034(4) 0.033(4) 0.005(3) 0.010(3) 0.014(3)
    N3 0.042(4) 0.019(3) 0.034(4) -0.003(3) 0.024(3) 0.006(3)
    N4 0.024(4) 0.032(4) 0.033(4) 0.007(3) 0.016(3) -0.007(3)
    N5 0.027(4) 0.032(4) 0.032(4) -0.007(3) 0.010(3) 0.001(3)
    N6 0.033(4) 0.021(3) 0.031(4) -0.004(3) 0.019(3) 0.003(3)
    N7 0.032(4) 0.028(3) 0.034(4) 0.007(3) 0.019(3) -0.002(3)
    N8 0.027(4) 0.021(3) 0.032(4) -0.003(3) 0.016(3) -0.005(3)
    C1 0.037(5) 0.032(4) 0.033(5) 0.000(4) 0.018(4) 0.001(4)
    C2 0.047(6) 0.030(4) 0.041(6) 0.004(4) 0.028(5) 0.002(4)
    C3 0.033(5) 0.038(5) 0.045(6) 0.002(4) 0.018(4) 0.004(4)
    C4 0.027(5) 0.046(6) 0.037(6) 0.004(4) 0.014(4) -0.008(4)
    C5 0.032(5) 0.023(4) 0.041(5) 0.008(4) 0.018(4) 0.005(4)
    C6 0.031(5) 0.029(5) 0.036(6) -0.001(4) 0.012(4) 0.011(4)
    C7 0.048(6) 0.043(5) 0.032(5) -0.003(4) 0.018(5) 0.006(4)
    C8 0.040(5) 0.041(5) 0.033(5) -0.002(4) 0.014(4) 0.000(4)
    C9 0.044(6) 0.026(4) 0.039(6) -0.003(4) 0.024(5) 0.009(4)
    C10 0.054(6) 0.031(4) 0.039(6) 0.001(4) 0.032(5) 0.007(4)
    C11 0.041(6) 0.021(4) 0.042(6) -0.006(4) 0.030(5) 0.001(4)
    C12 0.041(6) 0.048(5) 0.043(6) -0.006(5) 0.034(5) -0.010(4)
    C13 0.036(5) 0.049(6) 0.042(6) -0.005(4) 0.019(4) -0.006(5)
    C14 0.038(5) 0.031(5) 0.031(5) -0.008(4) 0.021(4) -0.002(4)
    C15 0.030(5) 0.025(4) 0.035(5) 0.003(3) 0.018(4) 0.001(3)
    C16 0.034(5) 0.023(4) 0.031(5) 0.001(3) 0.014(4) -0.006(4)
    C17 0.027(5) 0.051(6) 0.036(5) 0.004(4) 0.010(4) 0.001(5)
    C18 0.043(5) 0.032(4) 0.026(4) 0.002(4) 0.013(4) -0.002(4)
    C19 0.031(5) 0.036(5) 0.040(6) 0.006(4) 0.024(4) -0.002(4)
    C20 0.039(5) 0.029(4) 0.035(5) -0.006(4) 0.019(4) 0.001(4)
    C21 0.032(5) 0.039(5) 0.039(5) -0.001(4) 0.021(4) -0.002(4)
    C22 0.060(7) 0.048(6) 0.050(6) 0.004(5) 0.032(5) -0.004(5)
    C23 0.066(7) 0.052(6) 0.055(7) 0.006(5) 0.040(6) -0.007(5)
    C24 0.076(9) 0.084(9) 0.068(8) -0.004(7) 0.060(7) -0.010(7)
    C25 0.107(11) 0.065(8) 0.088(10) -0.012(7) 0.075(9) 0.002(7)
    C26 0.081(8) 0.057(7) 0.058(7) -0.020(6) 0.048(6) 0.003(6)
    C27 0.052(6) 0.041(5) 0.047(6) 0.002(4) 0.023(5) 0.001(4)
    C28 0.054(7) 0.042(6) 0.059(7) -0.010(5) 0.027(5) -0.008(5)
    C29 0.043(7) 0.068(8) 0.047(7) 0.014(6) 0.012(6) -0.016(6)
    C30 0.051(6) 0.045(6) 0.044(6) 0.017(5) 0.015(5) -0.003(5)
    C31 0.046(6) 0.037(5) 0.033(5) 0.008(4) 0.010(4) 0.004(4)
    C32 0.032(5) 0.035(5) 0.037(5) -0.001(4) 0.018(4) -0.015(4)
    C33 0.100(7) 0.087(7) 0.075(7) -0.001(6) 0.064(6) -0.009(5)
    C34 0.095(7) 0.066(6) 0.080(7) 0.010(5) 0.054(5) -0.005(5)
    C35 0.088(7) 0.090(7) 0.062(6) -0.007(6) 0.044(5) -0.002(5)
    C36 0.092(7) 0.084(7) 0.065(6) -0.004(5) 0.054(5) 0.006(5)
    C37 0.077(6) 0.058(6) 0.063(6) 0.003(5) 0.047(5) -0.001(5)
    C38 0.039(5) 0.056(6) 0.033(5) -0.006(4) 0.023(4) 0.000(5)
    C39 0.034(5) 0.026(4) 0.036(5) -0.007(3) 0.016(4) -0.003(4)
    C40 0.050(7) 0.053(6) 0.077(9) -0.020(5) 0.004(6) 0.013(6)
    C41 0.054(8) 0.073(9) 0.082(10) -0.007(7) 0.005(7) -0.006(8)
    C42 0.031(6) 0.086(9) 0.047(7) 0.002(6) 0.015(5) -0.001(7)
    C43 0.055(8) 0.064(8) 0.081(10) 0.013(6) 0.007(7) 0.010(7)
    C44 0.053(7) 0.039(6) 0.078(9) 0.003(5) 0.010(6) -0.002(6)
    C45 0.032(5) 0.020(4) 0.030(5) -0.007(4) 0.009(4) -0.004(4)
    C46 0.028(5) 0.045(5) 0.043(6) 0.002(4) 0.013(4) -0.007(4)
    C47 0.043(6) 0.045(5) 0.043(6) -0.007(4) 0.022(5) 0.004(4)
    C48 0.049(6) 0.023(4) 0.035(5) 0.000(4) 0.023(4) -0.003(4)
    C49 0.029(5) 0.031(4) 0.045(5) -0.002(4) 0.028(4) 0.001(4)
    C50 0.036(6) 0.037(5) 0.035(6) 0.005(4) 0.015(4) 0.004(4)
    C51 0.043(6) 0.042(5) 0.040(6) -0.001(4) 0.030(5) 0.006(4)
    C52 0.038(5) 0.046(5) 0.041(5) -0.002(4) 0.029(4) 0.003(4)
    C53 0.035(5) 0.046(6) 0.024(5) -0.002(4) 0.017(4) -0.004(4)
    C54 0.039(5) 0.026(4) 0.031(5) -0.007(4) 0.016(4) -0.003(4)
    C55 0.033(5) 0.032(5) 0.033(5) 0.010(4) 0.009(4) -0.006(4)
    C56 0.027(5) 0.044(5) 0.043(6) 0.002(4) 0.012(4) -0.008(4)
    C57 0.026(4) 0.035(4) 0.043(5) 0.003(3) 0.018(4) -0.001(4)
    C58 0.024(4) 0.031(5) 0.039(5) 0.001(4) 0.017(4) -0.004(4)
    C59 0.026(5) 0.022(4) 0.044(5) 0.005(3) 0.020(4) 0.000(4)
    C60 0.029(5) 0.025(4) 0.039(5) 0.000(4) 0.020(4) 0.004(4)
    C61 0.034(5) 0.044(5) 0.041(6) 0.002(4) 0.024(4) -0.006(4)
    C62 0.039(5) 0.038(5) 0.029(5) 0.001(4) 0.013(4) -0.001(4)
    C63 0.024(5) 0.023(4) 0.032(5) 0.002(3) 0.014(4) -0.001(4)
    C64 0.035(5) 0.024(4) 0.031(5) -0.011(3) 0.009(4) 0.005(4)
    C65 0.032(5) 0.031(4) 0.034(5) 0.007(4) 0.010(4) -0.001(4)
    C66 0.038(5) 0.036(5) 0.041(5) 0.001(4) 0.016(4) 0.000(4)
    C67 0.031(5) 0.053(6) 0.043(6) 0.002(4) 0.012(4) -0.010(5)
    C68 0.041(6) 0.061(7) 0.029(6) 0.004(5) 0.016(5) 0.002(5)
    C69 0.053(6) 0.047(6) 0.050(6) 0.012(5) 0.030(5) 0.010(5)
    C70 0.050(6) 0.047(6) 0.037(5) -0.005(5) 0.014(5) 0.005(4)
    C71 0.030(5) 0.051(6) 0.040(5) 0.002(4) 0.024(4) -0.004(4)
    C72 0.049(6) 0.071(7) 0.069(8) 0.007(6) 0.043(6) 0.009(6)
    C73 0.058(7) 0.081(9) 0.074(9) -0.003(6) 0.050(7) 0.011(7)
    C74 0.058(8) 0.102(11) 0.080(9) -0.010(7) 0.055(7) -0.015(8)
    C75 0.067(8) 0.062(7) 0.097(10) 0.005(6) 0.054(7) -0.014(7)
    C76 0.075(8) 0.044(6) 0.097(10) 0.003(5) 0.072(7) -0.002(6)
    C77 0.068(8) 0.042(6) 0.052(7) -0.013(5) 0.006(6) 0.005(5)
    C78 0.080(9) 0.048(6) 0.047(7) -0.010(6) 0.015(6) 0.018(5)
    C79 0.063(8) 0.091(10) 0.025(6) -0.006(7) 0.009(5) 0.000(6)
    C80 0.096(11) 0.043(6) 0.053(8) -0.005(6) 0.000(7) -0.020(6)
    C81 0.072(8) 0.047(6) 0.043(6) -0.010(5) 0.021(6) 0.000(5)
    C82 0.031(5) 0.028(4) 0.034(5) 0.002(3) 0.020(4) 0.000(4)
    C83 0.049(6) 0.048(5) 0.042(6) -0.007(4) 0.028(5) -0.003(4)
    C84 0.054(7) 0.075(8) 0.061(7) 0.024(6) 0.038(6) 0.001(6)
    C85 0.060(7) 0.097(10) 0.063(8) 0.007(7) 0.047(6) 0.007(7)
    C86 0.059(8) 0.078(9) 0.110(12) 0.003(7) 0.066(8) 0.010(8)
    C87 0.062(7) 0.054(6) 0.067(8) -0.002(5) 0.047(6) 0.000(6)
    C88 0.030(5) 0.054(6) 0.038(5) 0.006(4) 0.020(4) 0.001(4)
_geom_special_details
;
All s.u.'s (except the s.u. in the dihedral angle between two l.s. planes) are
estimated using the full covariance matrix. The cell s.u.'s are taken into
account individually in the estimation of s.u.'s in distances, angles and
torsion angles; correlations between s.u.'s in cell parameters are only used
when they are defined by crystal symmetry. An approximate (isotropic)
treatment of cell s.u.'s is used for estimating s.u.'s involving l.s. planes.
;
loop_
    _geom_bond_atom_site_label_1
    _geom_bond_atom_site_label_2
    _geom_bond_site_symmetry_2
    _geom_bond_distance
    _geom_bond_publ_flag
    Nb1 O1 . 1.876(6) y
    Nb1 O2 . 1.815(6) y
    Nb1 O3 . 2.331(6) y
    Nb1 N1 . 2.240(7) y
    Nb1 N2 . 2.228(7) y
    Nb1 N3 . 2.261(7) y
    Nb1 N4 . 2.224(7) y
    Nb1 Nb2 . 2.8200(8) ?
    Nb2 O1 . 2.019(6) y
    Nb2 O2 . 2.182(6) y
    Nb2 O3 . 1.757(6) y
    Nb2 N5 . 2.260(7) y
    Nb2 N6 . 2.226(7) y
    Nb2 N7 . 2.227(7) y
    Nb2 N8 . 2.246(7) y
    N1 C1 . 1.369(12) ?
    N1 C4 . 1.395(12) ?
    N2 C6 . 1.396(12) ?
    N2 C9 . 1.433(14) ?
    N3 C11 . 1.352(12) ?
    N3 C14 . 1.355(12) ?
    N4 C16 . 1.393(11) ?
    N4 C19 . 1.395(12) ?
    N5 C45 . 1.359(11) ?
    N5 C48 . 1.419(13) ?
    N6 C53 . 1.377(12) ?
    N6 C50 . 1.378(13) ?
    N7 C55 . 1.379(12) ?
    N7 C58 . 1.392(12) ?
    N8 C60 . 1.376(11) ?
    N8 C63 . 1.389(11) ?
    C1 C20 . 1.404(14) ?
    C1 C2 . 1.406(14) ?
    C2 C3 . 1.323(14) ?
    C2 H2 . 0.9300 ?
    C3 C4 . 1.444(15) ?
    C3 H3 . 0.9300 ?
    C4 C5 . 1.377(14) ?
    C5 C6 . 1.369(15) ?
    C5 C32 . 1.478(13) ?
    C6 C7 . 1.458(15) ?
    C7 C8 . 1.348(15) ?
    C7 H7 . 0.9300 ?
    C8 C9 . 1.402(14) ?
    C8 H8 . 0.9300 ?
    C9 C10 . 1.386(15) ?
    C10 C11 . 1.357(14) ?
    C10 C38 . 1.516(14) ?
    C11 C12 . 1.457(14) ?
    C12 C13 . 1.312(14) ?
    C12 H12 . 0.9300 ?
    C13 C14 . 1.461(15) ?
    C13 H13 . 0.9300 ?
    C14 C15 . 1.395(13) ?
    C15 C16 . 1.389(13) ?
    C15 C39 . 1.478(12) ?
    C16 C17 . 1.418(14) ?
    C17 C18 . 1.334(14) ?
    C17 H17 . 0.9300 ?
    C18 C19 . 1.421(13) ?
    C18 H18 . 0.9300 ?
    C19 C20 . 1.359(14) ?
    C20 C21 . 1.496(14) ?
    C21 C22 . 1.380(14) ?
    C21 C26 . 1.420(14) ?
    C22 C23 . 1.370(15) ?
    C22 H22 . 0.9300 ?
    C23 C24 . 1.410(17) ?
    C23 H23 . 0.9300 ?
    C24 C25 . 1.383(18) ?
    C24 H24 . 0.9300 ?
    C25 C26 . 1.360(18) ?
    C25 H25 . 0.9300 ?
    C26 H26 . 0.9300 ?
    C27 C28 . 1.368(16) ?
    C27 C32 . 1.426(15) ?
    C27 H27 . 0.9300 ?
    C28 C29 . 1.398(18) ?
    C28 H28 . 0.9300 ?
    C29 C30 . 1.398(19) ?
    C29 H29 . 0.9300 ?
    C30 C31 . 1.352(14) ?
    C30 H30 . 0.9300 ?
    C31 C32 . 1.381(13) ?
    C31 H31 . 0.9300 ?
    C33 C38 . 1.366(17) ?
    C33 C34 . 1.37(2) ?
    C33 H33 . 0.9300 ?
    C34 C35 . 1.36(2) ?
    C34 H34 . 0.9300 ?
    C35 C36 . 1.40(2) ?
    C35 H35 . 0.9300 ?
    C36 C37 . 1.356(18) ?
    C36 H36 . 0.9300 ?
    C37 C38 . 1.400(16) ?
    C37 H37 . 0.9300 ?
    C39 C44 . 1.362(14) ?
    C39 C40 . 1.365(13) ?
    C40 C41 . 1.425(17) ?
    C40 H40 . 0.9300 ?
    C41 C42 . 1.311(19) ?
    C41 H41 . 0.9300 ?
    C42 C43 . 1.409(19) ?
    C42 H42 . 0.9300 ?
    C43 C44 . 1.367(16) ?
    C43 H43 . 0.9300 ?
    C44 H44 . 0.9300 ?
    C45 C64 . 1.438(15) ?
    C45 C46 . 1.445(14) ?
    C46 C47 . 1.352(15) ?
    C46 H46 . 0.9300 ?
    C47 C48 . 1.402(15) ?
    C47 H47 . 0.9300 ?
    C48 C49 . 1.401(14) ?
    C49 C50 . 1.375(14) ?
    C49 C71 . 1.492(13) ?
    C50 C51 . 1.413(15) ?
    C51 C52 . 1.332(13) ?
    C51 H51 . 0.9300 ?
    C52 C53 . 1.460(14) ?
    C52 H52 . 0.9300 ?
    C53 C54 . 1.393(14) ?
    C54 C55 . 1.401(14) ?
    C54 C82 . 1.469(13) ?
    C55 C56 . 1.439(13) ?
    C56 C57 . 1.340(14) ?
    C56 H56 . 0.9300 ?
    C57 C58 . 1.412(13) ?
    C57 H57 . 0.9300 ?
    C58 C59 . 1.370(14) ?
    C59 C60 . 1.400(13) ?
    C59 C88 . 1.489(13) ?
    C60 C61 . 1.424(14) ?
    C61 C62 . 1.336(13) ?
    C61 H61 . 0.9300 ?
    C62 C63 . 1.490(14) ?
    C62 H62 . 0.9300 ?
    C63 C64 . 1.334(13) ?
    C64 C65 . 1.519(13) ?
    C65 C66 . 1.393(13) ?
    C65 C70 . 1.394(15) ?
    C66 C67 . 1.357(14) ?
    C66 H66 . 0.9300 ?
    C67 C68 . 1.379(16) ?
    C67 H67 . 0.9300 ?
    C68 C69 . 1.361(16) ?
    C68 H68 . 0.9300 ?
    C69 C70 . 1.379(15) ?
    C69 H69 . 0.9300 ?
    C70 H70 . 0.9300 ?
    C71 C72 . 1.368(16) ?
    C71 C76 . 1.378(14) ?
    C72 C73 . 1.379(16) ?
    C72 H72 . 0.9300 ?
    C73 C74 . 1.342(18) ?
    C73 H73 . 0.9300 ?
    C74 C75 . 1.374(19) ?
    C74 H74 . 0.9300 ?
    C75 C76 . 1.385(17) ?
    C75 H75 . 0.9300 ?
    C76 H76 . 0.9300 ?
    C77 C78 . 1.364(16) ?
    C77 C82 . 1.381(14) ?
    C77 H77 . 0.9300 ?
    C78 C79 . 1.374(17) ?
    C78 H78 . 0.9300 ?
    C79 C80 . 1.386(19) ?
    C79 H79 . 0.9300 ?
    C80 C81 . 1.336(17) ?
    C80 H80 . 0.9300 ?
    C81 C82 . 1.376(13) ?
    C81 H81 . 0.9300 ?
    C83 C88 . 1.370(14) ?
    C83 C84 . 1.375(15) ?
    C83 H83 . 0.9300 ?
    C84 C85 . 1.383(18) ?
    C84 H84 . 0.9300 ?
    C85 C86 . 1.339(18) ?
    C85 H85 . 0.9300 ?
    C86 C87 . 1.384(17) ?
    C86 H86 . 0.9300 ?
    C87 C88 . 1.387(15) ?
    C87 H87 . 0.9300 ?
loop_
    _geom_angle_atom_site_label_1
    _geom_angle_atom_site_label_2
    _geom_angle_atom_site_label_3
    _geom_angle_site_symmetry_1
    _geom_angle_site_symmetry_3
    _geom_angle
    _geom_angle_publ_flag
    O2 Nb1 O1 . . 83.9(3) ?
    O2 Nb1 N4 . . 90.4(3) ?
    O1 Nb1 N4 . . 147.1(3) ?
    O2 Nb1 N2 . . 129.5(3) ?
    O1 Nb1 N2 . . 77.5(3) ?
    N4 Nb1 N2 . . 128.4(3) ?
    O2 Nb1 N1 . . 80.5(3) ?
    O1 Nb1 N1 . . 129.8(3) ?
    N4 Nb1 N1 . . 80.5(3) ?
    N2 Nb1 N1 . . 76.7(3) ?
    O2 Nb1 N3 . . 145.7(3) ?
    O1 Nb1 N3 . . 88.4(3) ?
    N4 Nb1 N3 . . 78.2(3) ?
    N2 Nb1 N3 . . 80.6(3) ?
    N1 Nb1 N3 . . 128.1(3) ?
    O2 Nb1 O3 . . 71.8(3) ?
    O1 Nb1 O3 . . 71.0(2) ?
    N4 Nb1 O3 . . 76.4(2) ?
    N2 Nb1 O3 . . 139.6(3) ?
    N1 Nb1 O3 . . 143.5(3) ?
    N3 Nb1 O3 . . 74.1(3) ?
    O2 Nb1 Nb2 . . 50.68(19) ?
    O1 Nb1 Nb2 . . 45.65(18) ?
    N4 Nb1 Nb2 . . 107.68(18) ?
    N2 Nb1 Nb2 . . 122.5(2) ?
    N1 Nb1 Nb2 . . 129.65(18) ?
    N3 Nb1 Nb2 . . 101.91(17) ?
    O3 Nb1 Nb2 . . 38.44(15) ?
    O3 Nb2 O1 . . 81.4(3) ?
    O3 Nb2 O2 . . 76.7(3) ?
    O1 Nb2 O2 . . 71.9(3) ?
    O3 Nb2 N6 . . 102.4(3) ?
    O1 Nb2 N6 . . 145.0(3) ?
    O2 Nb2 N6 . . 75.3(2) ?
    O3 Nb2 N7 . . 81.3(3) ?
    O1 Nb2 N7 . . 134.4(3) ?
    O2 Nb2 N7 . . 142.2(3) ?
    N6 Nb2 N7 . . 80.0(3) ?
    O3 Nb2 N8 . . 120.3(3) ?
    O1 Nb2 N8 . . 76.0(3) ?
    O2 Nb2 N8 . . 140.6(2) ?
    N6 Nb2 N8 . . 126.9(3) ?
    N7 Nb2 N8 . . 77.1(3) ?
    O3 Nb2 N5 . . 150.3(3) ?
    O1 Nb2 N5 . . 81.6(3) ?
    O2 Nb2 N5 . . 74.9(2) ?
    N6 Nb2 N5 . . 78.6(3) ?
    N7 Nb2 N5 . . 127.4(3) ?
    N8 Nb2 N5 . . 78.5(3) ?
    O3 Nb2 Nb1 . . 55.5(2) ?
    O1 Nb2 Nb1 . . 41.65(18) ?
    O2 Nb2 Nb1 . . 40.07(16) ?
    N6 Nb2 Nb1 . . 112.57(18) ?
    N7 Nb2 Nb1 . . 136.36(19) ?
    N8 Nb2 Nb1 . . 117.08(18) ?
    N5 Nb2 Nb1 . . 96.21(19) ?
    Nb1 O1 Nb2 . . 92.7(3) ?
    Nb1 O2 Nb2 . . 89.3(3) ?
    Nb2 O3 Nb1 . . 86.0(2) ?
    C1 N1 C4 . . 106.3(8) ?
    C1 N1 Nb1 . . 123.9(6) ?
    C4 N1 Nb1 . . 125.2(6) ?
    C6 N2 C9 . . 106.0(8) ?
    C6 N2 Nb1 . . 124.9(7) ?
    C9 N2 Nb1 . . 119.7(6) ?
    C11 N3 C14 . . 108.0(8) ?
    C11 N3 Nb1 . . 120.5(6) ?
    C14 N3 Nb1 . . 125.4(6) ?
    C16 N4 C19 . . 105.7(8) ?
    C16 N4 Nb1 . . 127.2(6) ?
    C19 N4 Nb1 . . 122.1(6) ?
    C45 N5 C48 . . 103.7(8) ?
    C45 N5 Nb2 . . 125.0(6) ?
    C48 N5 Nb2 . . 123.2(6) ?
    C53 N6 C50 . . 108.4(8) ?
    C53 N6 Nb2 . . 121.4(6) ?
    C50 N6 Nb2 . . 124.5(6) ?
    C55 N7 C58 . . 104.0(8) ?
    C55 N7 Nb2 . . 123.6(6) ?
    C58 N7 Nb2 . . 124.8(6) ?
    C60 N8 C63 . . 107.4(8) ?
    C60 N8 Nb2 . . 125.9(6) ?
    C63 N8 Nb2 . . 121.6(5) ?
    N1 C1 C20 . . 124.3(9) ?
    N1 C1 C2 . . 110.1(8) ?
    C20 C1 C2 . . 125.6(10) ?
    C3 C2 C1 . . 108.0(9) ?
    C3 C2 H2 . . 126.0 ?
    C1 C2 H2 . . 126.0 ?
    C2 C3 C4 . . 108.3(9) ?
    C2 C3 H3 . . 125.8 ?
    C4 C3 H3 . . 125.8 ?
    C5 C4 N1 . . 127.6(9) ?
    C5 C4 C3 . . 125.2(9) ?
    N1 C4 C3 . . 107.2(9) ?
    C6 C5 C4 . . 121.4(9) ?
    C6 C5 C32 . . 119.8(9) ?
    C4 C5 C32 . . 118.8(9) ?
    C5 C6 N2 . . 126.4(10) ?
    C5 C6 C7 . . 124.7(9) ?
    N2 C6 C7 . . 108.7(9) ?
    C8 C7 C6 . . 106.5(9) ?
    C8 C7 H7 . . 126.8 ?
    C6 C7 H7 . . 126.8 ?
    C7 C8 C9 . . 110.6(10) ?
    C7 C8 H8 . . 124.7 ?
    C9 C8 H8 . . 124.7 ?
    C10 C9 C8 . . 128.2(10) ?
    C10 C9 N2 . . 123.9(9) ?
    C8 C9 N2 . . 107.9(9) ?
    C11 C10 C9 . . 127.5(10) ?
    C11 C10 C38 . . 116.9(9) ?
    C9 C10 C38 . . 115.6(9) ?
    N3 C11 C10 . . 126.9(10) ?
    N3 C11 C12 . . 108.1(8) ?
    C10 C11 C12 . . 125.0(9) ?
    C13 C12 C11 . . 108.3(9) ?
    C13 C12 H12 . . 125.9 ?
    C11 C12 H12 . . 125.9 ?
    C12 C13 C14 . . 106.7(9) ?
    C12 C13 H13 . . 126.6 ?
    C14 C13 H13 . . 126.6 ?
    N3 C14 C15 . . 126.9(9) ?
    N3 C14 C13 . . 108.8(8) ?
    C15 C14 C13 . . 124.2(9) ?
    C16 C15 C14 . . 123.7(8) ?
    C16 C15 C39 . . 115.4(8) ?
    C14 C15 C39 . . 120.9(9) ?
    C15 C16 N4 . . 124.9(8) ?
    C15 C16 C17 . . 125.2(8) ?
    N4 C16 C17 . . 109.9(8) ?
    C18 C17 C16 . . 106.7(8) ?
    C18 C17 H17 . . 126.6 ?
    C16 C17 H17 . . 126.6 ?
    C17 C18 C19 . . 109.7(9) ?
    C17 C18 H18 . . 125.1 ?
    C19 C18 H18 . . 125.1 ?
    C20 C19 N4 . . 124.2(9) ?
    C20 C19 C18 . . 127.4(10) ?
    N4 C19 C18 . . 107.9(8) ?
    C19 C20 C1 . . 127.9(10) ?
    C19 C20 C21 . . 116.9(9) ?
    C1 C20 C21 . . 115.1(9) ?
    C22 C21 C26 . . 117.8(10) ?
    C22 C21 C20 . . 121.6(9) ?
    C26 C21 C20 . . 120.6(9) ?
    C23 C22 C21 . . 122.1(11) ?
    C23 C22 H22 . . 118.9 ?
    C21 C22 H22 . . 118.9 ?
    C22 C23 C24 . . 119.0(11) ?
    C22 C23 H23 . . 120.5 ?
    C24 C23 H23 . . 120.5 ?
    C25 C24 C23 . . 119.7(11) ?
    C25 C24 H24 . . 120.1 ?
    C23 C24 H24 . . 120.1 ?
    C26 C25 C24 . . 120.6(12) ?
    C26 C25 H25 . . 119.7 ?
    C24 C25 H25 . . 119.7 ?
    C25 C26 C21 . . 120.7(12) ?
    C25 C26 H26 . . 119.6 ?
    C21 C26 H26 . . 119.6 ?
    C28 C27 C32 . . 118.9(10) ?
    C28 C27 H27 . . 120.6 ?
    C32 C27 H27 . . 120.6 ?
    C27 C28 C29 . . 123.2(12) ?
    C27 C28 H28 . . 118.4 ?
    C29 C28 H28 . . 118.4 ?
    C28 C29 C30 . . 116.4(11) ?
    C28 C29 H29 . . 121.8 ?
    C30 C29 H29 . . 121.8 ?
    C31 C30 C29 . . 121.4(11) ?
    C31 C30 H30 . . 119.3 ?
    C29 C30 H30 . . 119.3 ?
    C30 C31 C32 . . 122.5(11) ?
    C30 C31 H31 . . 118.8 ?
    C32 C31 H31 . . 118.8 ?
    C31 C32 C27 . . 117.6(9) ?
    C31 C32 C5 . . 122.6(9) ?
    C27 C32 C5 . . 119.8(9) ?
    C38 C33 C34 . . 120.4(14) ?
    C38 C33 H33 . . 119.8 ?
    C34 C33 H33 . . 119.8 ?
    C35 C34 C33 . . 122.2(14) ?
    C35 C34 H34 . . 118.9 ?
    C33 C34 H34 . . 118.9 ?
    C34 C35 C36 . . 117.2(14) ?
    C34 C35 H35 . . 121.4 ?
    C36 C35 H35 . . 121.4 ?
    C37 C36 C35 . . 121.4(13) ?
    C37 C36 H36 . . 119.3 ?
    C35 C36 H36 . . 119.3 ?
    C36 C37 C38 . . 120.2(12) ?
    C36 C37 H37 . . 119.9 ?
    C38 C37 H37 . . 119.9 ?
    C33 C38 C37 . . 118.4(11) ?
    C33 C38 C10 . . 121.1(10) ?
    C37 C38 C10 . . 120.2(10) ?
    C44 C39 C40 . . 115.8(10) ?
    C44 C39 C15 . . 122.2(8) ?
    C40 C39 C15 . . 121.9(9) ?
    C39 C40 C41 . . 121.8(11) ?
    C39 C40 H40 . . 119.1 ?
    C41 C40 H40 . . 119.1 ?
    C42 C41 C40 . . 119.7(13) ?
    C42 C41 H41 . . 120.2 ?
    C40 C41 H41 . . 120.2 ?
    C41 C42 C43 . . 120.1(11) ?
    C41 C42 H42 . . 119.9 ?
    C43 C42 H42 . . 119.9 ?
    C44 C43 C42 . . 117.6(12) ?
    C44 C43 H43 . . 121.2 ?
    C42 C43 H43 . . 121.2 ?
    C39 C44 C43 . . 123.9(11) ?
    C39 C44 H44 . . 118.0 ?
    C43 C44 H44 . . 118.0 ?
    N5 C45 C64 . . 122.6(9) ?
    N5 C45 C46 . . 112.0(9) ?
    C64 C45 C46 . . 125.4(8) ?
    C47 C46 C45 . . 105.4(9) ?
    C47 C46 H46 . . 127.3 ?
    C45 C46 H46 . . 127.3 ?
    C46 C47 C48 . . 108.6(10) ?
    C46 C47 H47 . . 125.7 ?
    C48 C47 H47 . . 125.7 ?
    C49 C48 C47 . . 126.1(10) ?
    C49 C48 N5 . . 123.7(9) ?
    C47 C48 N5 . . 110.2(9) ?
    C50 C49 C48 . . 125.3(10) ?
    C50 C49 C71 . . 117.4(10) ?
    C48 C49 C71 . . 117.2(9) ?
    C49 C50 N6 . . 126.5(10) ?
    C49 C50 C51 . . 125.9(10) ?
    N6 C50 C51 . . 107.5(8) ?
    C52 C51 C50 . . 110.1(10) ?
    C52 C51 H51 . . 124.9 ?
    C50 C51 H51 . . 124.9 ?
    C51 C52 C53 . . 106.5(9) ?
    C51 C52 H52 . . 126.7 ?
    C53 C52 H52 . . 126.7 ?
    N6 C53 C54 . . 129.4(9) ?
    N6 C53 C52 . . 107.4(9) ?
    C54 C53 C52 . . 123.1(9) ?
    C53 C54 C55 . . 122.5(9) ?
    C53 C54 C82 . . 120.1(9) ?
    C55 C54 C82 . . 117.4(9) ?
    N7 C55 C54 . . 125.3(9) ?
    N7 C55 C56 . . 111.8(9) ?
    C54 C55 C56 . . 122.8(9) ?
    C57 C56 C55 . . 104.7(9) ?
    C57 C56 H56 . . 127.7 ?
    C55 C56 H56 . . 127.7 ?
    C56 C57 C58 . . 109.8(9) ?
    C56 C57 H57 . . 125.1 ?
    C58 C57 H57 . . 125.1 ?
    C59 C58 N7 . . 124.6(8) ?
    C59 C58 C57 . . 125.8(9) ?
    N7 C58 C57 . . 109.6(9) ?
    C58 C59 C60 . . 124.8(9) ?
    C58 C59 C88 . . 119.3(8) ?
    C60 C59 C88 . . 115.6(9) ?
    N8 C60 C59 . . 124.0(9) ?
    N8 C60 C61 . . 109.7(8) ?
    C59 C60 C61 . . 126.3(9) ?
    C62 C61 C60 . . 108.7(9) ?
    C62 C61 H61 . . 125.6 ?
    C60 C61 H61 . . 125.6 ?
    C61 C62 C63 . . 106.9(8) ?
    C61 C62 H62 . . 126.5 ?
    C63 C62 H62 . . 126.5 ?
    C64 C63 N8 . . 131.1(9) ?
    C64 C63 C62 . . 121.7(9) ?
    N8 C63 C62 . . 107.1(7) ?
    C63 C64 C45 . . 123.2(9) ?
    C63 C64 C65 . . 121.3(10) ?
    C45 C64 C65 . . 115.4(8) ?
    C66 C65 C70 . . 118.5(9) ?
    C66 C65 C64 . . 122.3(9) ?
    C70 C65 C64 . . 119.2(8) ?
    C67 C66 C65 . . 119.6(10) ?
    C67 C66 H66 . . 120.2 ?
    C65 C66 H66 . . 120.2 ?
    C66 C67 C68 . . 122.4(10) ?
    C66 C67 H67 . . 118.8 ?
    C68 C67 H67 . . 118.8 ?
    C69 C68 C67 . . 118.1(10) ?
    C69 C68 H68 . . 120.9 ?
    C67 C68 H68 . . 120.9 ?
    C68 C69 C70 . . 121.4(11) ?
    C68 C69 H69 . . 119.3 ?
    C70 C69 H69 . . 119.3 ?
    C69 C70 C65 . . 119.9(10) ?
    C69 C70 H70 . . 120.0 ?
    C65 C70 H70 . . 120.0 ?
    C72 C71 C76 . . 118.4(10) ?
    C72 C71 C49 . . 119.4(9) ?
    C76 C71 C49 . . 122.2(9) ?
    C71 C72 C73 . . 120.1(12) ?
    C71 C72 H72 . . 119.9 ?
    C73 C72 H72 . . 119.9 ?
    C74 C73 C72 . . 121.5(12) ?
    C74 C73 H73 . . 119.3 ?
    C72 C73 H73 . . 119.3 ?
    C73 C74 C75 . . 119.7(12) ?
    C73 C74 H74 . . 120.1 ?
    C75 C74 H74 . . 120.1 ?
    C74 C75 C76 . . 119.2(12) ?
    C74 C75 H75 . . 120.4 ?
    C76 C75 H75 . . 120.4 ?
    C71 C76 C75 . . 121.0(11) ?
    C71 C76 H76 . . 119.5 ?
    C75 C76 H76 . . 119.5 ?
    C78 C77 C82 . . 121.0(10) ?
    C78 C77 H77 . . 119.5 ?
    C82 C77 H77 . . 119.5 ?
    C77 C78 C79 . . 121.7(11) ?
    C77 C78 H78 . . 119.1 ?
    C79 C78 H78 . . 119.1 ?
    C78 C79 C80 . . 117.0(10) ?
    C78 C79 H79 . . 121.5 ?
    C80 C79 H79 . . 121.5 ?
    C81 C80 C79 . . 120.8(11) ?
    C81 C80 H80 . . 119.6 ?
    C79 C80 H80 . . 119.6 ?
    C80 C81 C82 . . 123.1(11) ?
    C80 C81 H81 . . 118.4 ?
    C82 C81 H81 . . 118.4 ?
    C81 C82 C77 . . 116.3(9) ?
    C81 C82 C54 . . 122.1(8) ?
    C77 C82 C54 . . 121.6(8) ?
    C88 C83 C84 . . 119.7(10) ?
    C88 C83 H83 . . 120.1 ?
    C84 C83 H83 . . 120.1 ?
    C83 C84 C85 . . 121.7(11) ?
    C83 C84 H84 . . 119.2 ?
    C85 C84 H84 . . 119.2 ?
    C86 C85 C84 . . 118.4(11) ?
    C86 C85 H85 . . 120.8 ?
    C84 C85 H85 . . 120.8 ?
    C85 C86 C87 . . 121.3(13) ?
    C85 C86 H86 . . 119.3 ?
    C87 C86 H86 . . 119.3 ?
    C86 C87 C88 . . 120.3(11) ?
    C86 C87 H87 . . 119.8 ?
    C88 C87 H87 . . 119.8 ?
    C83 C88 C87 . . 118.6(10) ?
    C83 C88 C59 . . 121.7(9) ?
    C87 C88 C59 . . 119.7(9) ?
loop_
    _geom_hbond_atom_site_label_D
    _geom_hbond_atom_site_label_H
    _geom_hbond_atom_site_label_A
    _geom_hbond_site_symmetry_A
    _geom_hbond_distance_DH
    _geom_hbond_distance_HA
    _geom_hbond_distance_DA
    _geom_hbond_angle_DHA
    C22 H22 Cg1 2_454 0.93 2.85 3.752(14) 164
    C40 H40 Cg2 2_454 0.93 2.87 3.681(14) 147
data_global
_journal_date_recd_electronic     2011-05-20
_journal_date_accepted     2011-05-29
_journal_name_full     'Acta Crystallographica, Section E'
_journal_year     2011
_journal_volume     67
_journal_issue      7
_journal_page_first     m862
_journal_page_last     m863
_journal_paper_category     QM
_journal_coeditor_code     XU5216
_publ_contact_author_name     'Dr Habib Nasri'
_publ_contact_author_address
;
D\'epartement de Chimie
Facult\'e des Sciences de Monastir
Avenue de l'environnement
5019 Monastir
Tunisia
;
_publ_contact_author_email     hnasri1@gmail.com
_publ_contact_author_fax     '0021673500278'
_publ_contact_author_phone     '0021673500280'
_publ_section_title
;
Tri-\m-oxido-bis[(5,10,15,20-tetraphenylporphyrinato-\k^4^<i>N</i>)niobium(V)]
;
loop_
    _publ_author_name
    _publ_author_footnote
    _publ_author_address
    'Raoudha Soury' .
;
D\'epartement de Chimie
Facult\'e des Sciences de Monastir
Universit\'e de Monastir
Avenue de l'Environnement
5019 Monastir
Tunisia
;
    'Belkhiria, Mohamed Salah' .
;
D\'epartement de Chimie
Facult\'e des Sciences de Monastir
Universit\'e de Monastir
Avenue de l'Environnement
5019 Monastir
Tunisia
;
    'Daran, Jean-Claude' .
;
Laboratoire de Chimie de Coordination,
CNRS UPR 8241
205 Route de Norbonne, 31077 Toulouse,
Cedex 04, France
;
    'Nasri, Habib' .
;
D\'epartement de Chimie
Facult\'e des Sciences de Monastir
Universit\'e de Monastir
Avenue de l'Environnement
5019 Monastir
Tunisia
;
