# Supplementary material for: Tri-μ-oxido-bis­[(5,10,15,20-tetra­phenyl­porphyrinato-κ4 N)niobium(V)]
Source: Acta Crystallogr Sect E Struct Rep Online. 2011 Jun 4;67(Pt 7):m862–3. doi: 10.1107/S1600536811020538 (PMC3151801; doi:10.1107/S1600536811020538)
Supplement: Supplementary file 2 [file e-67-0m862-Isup2.hkl]

#
# h,k,l, Fc-squared, Fo-squared, sigma(Fo-squared) and status flag
#
data_I
_shelx_title ' soury in P 1 n 1'
_shelx_refln_list_code          4
_shelx_F_calc_maximum      502.90
_exptl_crystal_F_000      1492.00
_reflns_d_resolution_high  0.8100
 
loop_
 _symmetry_equiv_pos_as_xyz
 'x, y, z'
 'x+1/2, -y, z+1/2'
 
_cell_length_a    14.4823
_cell_length_b    18.4007
_cell_length_c    14.6257
_cell_angle_alpha  90.000
_cell_angle_beta  117.823
_cell_angle_gamma  90.000
 
_shelx_F_squared_multiplier     1.000
 
loop_
 _refln_index_h
 _refln_index_k
 _refln_index_l
 _refln_F_squared_calc
 _refln_F_squared_meas
 _refln_F_squared_sigma
 _refln_observed_status
   2   0   0     8324.83     7904.11    248.80 o
   4   0   0      585.59      794.22     77.97 o
   6   0   0      649.72     1049.11    129.09 o
   8   0   0     1186.47     1396.99    188.03 o
  10   0   0      950.27     1209.67    271.59 o
  12   0   0      805.58      767.52     94.01 o
  14   0   0      576.40      709.81     58.91 o
   2   1   0     3509.03     4008.71     58.30 o
   3   1   0    13510.78    12578.87    147.77 o
   4   1   0     1672.45     1572.88     39.86 o
   5   1   0     2907.45     2652.06     60.49 o
   6   1   0     1994.28     2236.89     47.98 o
   7   1   0     3310.35     2762.50    156.14 o
   8   1   0     1163.42      869.64     26.30 o
   9   1   0      789.11      760.26     53.88 o
  10   1   0      882.04      806.80     39.59 o
  11   1   0      351.26      483.67     35.41 o
  12   1   0      993.13     1014.34     45.07 o
  13   1   0       56.31       60.73     31.55 o
  14   1   0      327.36      370.88     54.00 o
  15   1   0      281.95      272.44     36.09 o
   2   2   0    18742.54    18012.64    222.94 o
   3   2   0    20588.25    19189.84    533.47 o
   4   2   0     4836.47     4132.31     59.21 o
   5   2   0     4597.48     3994.52    231.86 o
   6   2   0     1462.66     1576.05     94.24 o
   7   2   0     5764.14     5000.60     60.38 o
   8   2   0      332.75      362.99     19.21 o
   9   2   0     5247.73     5018.41    219.12 o
  10   2   0      149.89      151.51     33.05 o
  11   2   0      726.92      632.51     49.62 o
  12   2   0      158.46      214.50     34.07 o
  13   2   0     3156.39     3276.83     71.55 o
  14   2   0       45.12       54.51     30.83 o
  15   2   0     1101.79     1188.37     74.18 o
   0   3   0       22.99       37.51     16.14 o
   1   3   0      547.60      485.59     15.63 o
   2   3   0     1943.15     2139.57     73.21 o
   5   3   0     1679.34     1721.50     90.24 o
   6   3   0     6933.10     5763.88     93.48 o
   7   3   0      249.02      216.00     16.10 o
   8   3   0     8061.16     6874.59    129.99 o
   9   3   0       12.73       55.61     19.05 o
  10   3   0     3732.28     3326.25    174.29 o
  11   3   0       17.58       42.88     27.47 o
  12   3   0     2418.02     2563.96     59.56 o
  13   3   0      139.62      179.31     32.98 o
  14   3   0     1462.58     1270.31     49.41 o
  15   3   0       15.69        2.42     31.00 o
   0   4   0   252908.98   198370.75   4134.70 o
   1   4   0    16799.98    17383.86    205.05 o
   2   4   0     5599.51     6056.04     70.73 o
   3   4   0     5889.86     5082.69    116.40 o
   4   4   0     1873.16     1632.81     61.46 o
   5   4   0     2928.24     3296.33     85.58 o
   6   4   0     1492.77     1906.88     84.51 o
   7   4   0     6746.38     6296.57    143.72 o
   8   4   0      130.85      339.64     88.28 o
   9   4   0     5690.92     5636.20    133.03 o
  10   4   0       71.40      107.09     26.24 o
  11   4   0     4181.77     4016.90    120.36 o
  12   4   0      141.71      123.73     31.24 o
  13   4   0     1972.62     2106.42     56.52 o
  14   4   0       60.85       62.68     31.02 o
  15   4   0      594.12      480.48     64.02 o
   0   5   0      493.64      546.43     21.84 o
   1   5   0    25334.20    21392.82    436.70 o
   2   5   0     1445.61     2457.88     80.94 o
   3   5   0     2803.04     2322.23    233.59 o
   4   5   0     4136.78     3542.02     79.77 o
   5   5   0     7528.24     7458.51    240.94 o
   6   5   0     4851.68     4247.56     83.93 o
   7   5   0      792.43     1125.13    185.07 o
   8   5   0     1378.10     1591.98     32.33 o
   9   5   0      116.97      242.02     63.33 o
  10   5   0     1487.68     1404.46     71.69 o
  11   5   0      198.50      221.35     29.72 o
  12   5   0     1214.34     1090.62     51.96 o
  13   5   0       95.03      108.11     29.88 o
  14   5   0      566.42      538.36     54.37 o
  15   5   0      289.59      166.31     57.62 o
   0   6   0     1037.50      979.48     30.39 o
   1   6   0     1501.47     1814.79     37.70 o
   2   6   0    15935.49    15584.46    139.90 o
   3   6   0      161.76      361.37     23.45 o
   4   6   0    10325.11    10853.79    117.48 o
   5   6   0     1213.98     1198.93     59.89 o
   6   6   0     4174.41     5411.19    256.11 o
   7   6   0      559.23      688.00     45.55 o
   8   6   0     2187.02     2139.97     55.32 o
   9   6   0      559.30      555.62     49.67 o
  10   6   0      138.21       45.95     18.11 o
  11   6   0      825.18      746.27     49.07 o
  12   6   0      348.16      346.07     39.87 o
  13   6   0       42.01        0.00     35.38 o
  14   6   0        4.81        0.00     52.92 o
  15   6   0       34.12       84.31     80.72 o
   0   7   0       46.08      100.54     14.05 o
   1   7   0     1332.30     1444.28     85.95 o
   2   7   0      113.55      203.54     16.97 o
   3   7   0     9297.07    10060.13    140.36 o
   4   7   0      136.95       78.65     14.77 o
   5   7   0     2206.06     2249.46    144.87 o
   6   7   0      322.93      226.13     23.58 o
   7   7   0     2966.99     3054.21    197.32 o
   8   7   0     1000.80     1057.84     36.47 o
   9   7   0      337.56      415.53     33.20 o
  10   7   0      116.21      141.70     23.06 o
  11   7   0      220.13      172.21     29.00 o
  12   7   0      339.95      311.86     53.15 o
  13   7   0      212.88      229.49     48.72 o
  14   7   0        8.73       18.30     55.01 o
  15   7   0      265.33      200.35     47.36 o
   0   8   0     4731.43     5900.84    109.72 o
   1   8   0     4787.41     5504.09     94.20 o
   2   8   0    10052.89    10619.09     95.12 o
   3   8   0     2074.84     1978.80     80.87 o
   4   8   0    11122.48    12020.88    176.54 o
   5   8   0      671.49      591.10     91.04 o
   6   8   0     3417.12     3533.35     66.03 o
   7   8   0     2549.19     2146.10    136.81 o
   8   8   0      281.18      267.59     24.48 o
   9   8   0     2908.33     2809.58    133.54 o
  10   8   0       68.46       34.48     27.57 o
  11   8   0     1528.08     1473.26     51.15 o
  12   8   0      231.67      104.48     64.47 o
  13   8   0      554.66      502.12     54.95 o
  14   8   0      216.48      244.33     51.87 o
   0   9   0      306.72      335.52     29.84 o
   1   9   0     1417.74     1576.73     29.97 o
   2   9   0     1814.46     2167.06     36.06 o
   3   9   0     2322.81     2168.49     45.23 o
   4   9   0     3462.22     3766.34     51.98 o
   5   9   0      809.88      801.44     41.41 o
   6   9   0     2679.50     2815.10     62.84 o
   7   9   0      943.88      618.68    113.90 o
   8   9   0     1812.79     1924.36     85.41 o
   9   9   0      155.69       90.45     32.03 o
  10   9   0     1489.80     1331.28    116.23 o
  11   9   0       59.87       33.26     29.45 o
  12   9   0     1439.44     1408.87     69.23 o
  13   9   0       85.97      136.70     51.65 o
  14   9   0      939.96      888.06     72.71 o
   0  10   0      426.56      460.45     22.72 o
   1  10   0      737.22      718.80     17.63 o
   2  10   0      325.60      304.56     34.17 o
   3  10   0     1538.54     1709.44     64.12 o
   4  10   0       64.75       84.50     22.63 o
   5  10   0     1347.64     1550.20     41.36 o
   6  10   0     1231.99     1097.33     80.03 o
   7  10   0     2930.14     3560.43    167.71 o
   8  10   0       80.41       15.38     43.00 o
   9  10   0     3999.42     4150.53    146.66 o
  10  10   0      193.61      224.45     38.48 o
  11  10   0     2466.13     2262.74    151.87 o
  12  10   0      150.92      124.81     51.41 o
  13  10   0     1450.36     1475.21    103.73 o
  14  10   0       42.97       25.69     47.82 o
   0  11   0      138.66      301.29     24.46 o
   1  11   0     2138.94     2356.83     90.42 o
   2  11   0      575.60      715.63    149.97 o
   3  11   0     2728.15     2912.47     81.68 o
   4  11   0     1342.32     1435.88     55.91 o
   5  11   0      188.39      236.17     28.50 o
   6  11   0     2102.68     2376.56     61.89 o
   7  11   0      958.08      919.67     51.71 o
   8  11   0     1389.43     1522.80     94.55 o
   9  11   0      538.76      558.20     43.92 o
  10  11   0     3672.58     3496.36    193.54 o
  11  11   0      111.35      111.47     31.54 o
  12  11   0     1087.98     1210.50     72.81 o
  13  11   0      156.51      146.02     45.70 o
   0  12   0     6662.17     7084.99    156.85 o
   1  12   0     1182.66     1129.97     22.93 o
   2  12   0     5446.72     5971.35    168.59 o
   3  12   0       71.64      362.60     28.44 o
   4  12   0     3076.38     2920.60     85.80 o
   5  12   0      370.54     1185.54    114.86 o
   6  12   0      860.20      689.92     38.20 o
   7  12   0     1148.46     1046.58     53.09 o
   8  12   0      131.49      108.01     59.60 o
   9  12   0      985.05      888.82    109.93 o
  10  12   0      185.66      248.57     51.88 o
  11  12   0     1279.17     1273.67    119.25 o
  12  12   0       47.05       74.21     46.15 o
  13  12   0      671.79      792.12    111.05 o
   0  13   0       15.57        7.05     19.23 o
   1  13   0     5777.38     6555.73    255.68 o
   2  13   0      392.82      421.09     28.12 o
   3  13   0     6209.91     5980.31     69.61 o
   4  13   0      286.72      314.91     43.31 o
   5  13   0     2546.94     2027.15     53.37 o
   6  13   0      160.71      208.48     32.13 o
   7  13   0      594.50      691.07     66.76 o
   8  13   0      558.49      632.42     59.53 o
   9  13   0      129.33       10.57     38.04 o
  10  13   0      583.16      522.53     64.97 o
  11  13   0       18.78       17.39     34.91 o
  12  13   0      113.80       50.94     34.20 o
   0  14   0     5444.66     5700.69    156.00 o
   1  14   0      361.92      449.42     30.65 o
   2  14   0     4123.81     4351.01     61.09 o
   3  14   0      339.76      318.25     29.62 o
   4  14   0     3296.81     2945.66     55.94 o
   5  14   0       60.97       67.46     28.02 o
   6  14   0     1087.80     1087.74     74.41 o
   7  14   0       72.32      127.03     39.47 o
   8  14   0      533.23      386.43     57.99 o
   9  14   0      540.57      417.33     73.19 o
  10  14   0       30.91       99.61     41.91 o
  11  14   0       73.50       49.57     34.82 o
  12  14   0       31.57        1.94     33.26 o
   0  15   0       27.19       21.42     18.52 o
   1  15   0     1484.90     1608.81     58.48 o
   2  15   0      808.01      847.74     35.96 o
   3  15   0     1400.95     1288.72     41.40 o
   4  15   0       47.58      334.12     68.08 o
   5  15   0     2342.46     2363.38     55.29 o
   6  15   0      853.62      902.40     54.21 o
   7  15   0      695.93      630.61     51.02 o
   8  15   0      908.21      743.99     64.34 o
   9  15   0      182.57      166.93     45.57 o
  10  15   0      840.96      694.98     54.58 o
  11  15   0       19.68        9.23     32.35 o
   0  16   0     1530.78     1473.15     94.01 o
   1  16   0      178.54      123.83     21.21 o
   2  16   0      656.19      692.61     31.33 o
   3  16   0      391.24      402.06     30.78 o
   4  16   0      222.80      197.42     33.72 o
   5  16   0      929.36     1104.66    106.26 o
   6  16   0       37.59       62.94     30.53 o
   7  16   0     1378.84     1482.77     82.95 o
   8  16   0      186.48      161.65     42.10 o
   9  16   0     1931.56     1807.36     61.57 o
  10  16   0       65.99       66.82     38.06 o
  11  16   0     1873.40     1714.00     99.79 o
   0  17   0       47.15       38.44     40.40 o
   1  17   0       73.02       49.75     26.71 o
   2  17   0      589.85      507.84     27.03 o
   3  17   0       34.57       40.17     21.21 o
   4  17   0      441.15      520.45     33.79 o
   5  17   0      194.11      147.76     29.65 o
   6  17   0      806.86      874.22     53.57 o
   7  17   0       37.57       48.67     40.68 o
   8  17   0     1807.77     1826.18    137.22 o
   9  17   0      169.66      217.76     38.11 o
  10  17   0     1366.69     1307.34     98.88 o
   0  18   0      864.61      842.28     63.63 o
   1  18   0      136.65       62.82     27.83 o
   2  18   0      359.03      355.57     33.13 o
   3  18   0      465.68      496.63     34.42 o
   4  18   0     1017.15      857.35     35.44 o
   5  18   0      895.65      832.55     42.64 o
   6  18   0      312.64      242.26     33.62 o
   7  18   0     1231.80     1370.60    112.97 o
   8  18   0        6.25       21.50     39.30 o
   9  18   0      276.86      222.74     38.34 o
   0  19   0       23.45       36.20     42.81 o
   1  19   0      307.28      337.20     34.03 o
   2  19   0      391.34      422.83     56.47 o
   3  19   0     1568.59     1636.05     58.16 o
   4  19   0      725.66      662.16     47.90 o
   5  19   0     1059.16     1086.89     57.41 o
   6  19   0      522.92      558.37     40.76 o
   7  19   0      421.64      324.38     65.90 o
   8  19   0       67.75       63.90     39.15 o
   0  20   0     1342.33     1274.13     91.16 o
   1  20   0       17.40       10.67     30.08 o
   2  20   0     1120.40     1128.48     54.64 o
   3  20   0      156.65      179.02     34.41 o
   4  20   0     1119.77     1317.82     86.00 o
   5  20   0      177.56      146.18     38.03 o
   6  20   0      613.63      629.95     48.12 o
   7  20   0       51.65       45.82     37.64 o
   0  21   0       74.40       75.14     47.37 o
   1  21   0      984.60      947.29     67.16 o
   2  21   0      124.82      189.17     33.65 o
   3  21   0     1049.57     1114.65     47.40 o
   4  21   0      152.90      112.43     35.94 o
   5  21   0      436.59      493.66     47.49 o
   6  21   0       47.35       87.95     50.54 o
   0  22   0      246.08      161.44     75.97 o
   1  22   0       74.23      176.45     55.01 o
   2  22   0      646.83      553.30     60.03 o
   3  22   0      231.24      204.98     47.41 o
 -15   0   1      343.79      403.62     52.17 o
 -13   0   1       96.04       87.87     50.03 o
 -11   0   1      102.42      122.50     39.23 o
  -9   0   1     5204.48     5219.56     91.20 o
  -7   0   1     9489.04     7245.17    527.92 o
  -5   0   1     8194.66     7438.44    218.42 o
  -3   0   1       95.01     1094.01    205.12 o
   3   0   1    68433.25    62427.87    716.97 o
   5   0   1     4773.71     4090.85    218.87 o
   7   0   1      295.64      387.00    101.61 o
   9   0   1      123.25      156.61     19.04 o
  11   0   1      707.47      779.78     53.84 o
  13   0   1      655.30      626.85     55.66 o
  15   0   1      416.94      453.82     81.67 o
 -16   1   1      536.13      584.43     42.53 o
 -15   1   1      133.33       55.17     31.96 o
 -14   1   1       97.26      114.41     33.94 o
 -13   1   1      679.83      712.74     42.77 o
 -12   1   1      105.87      123.63     33.54 o
 -11   1   1      674.36      538.35     34.31 o
 -10   1   1      840.22      874.47     37.96 o
  -9   1   1     2847.46     2583.47    209.73 o
  -8   1   1      996.79     1523.41    114.59 o
  -7   1   1     2381.33     2610.39    179.81 o
  -6   1   1    14025.43    13178.61    269.24 o
  -5   1   1      981.31      804.43     21.93 o
  -4   1   1    14528.14    12431.01    214.37 o
  -3   1   1     7052.39     6758.64     96.77 o
   2   1   1     4706.98     5235.14    139.53 o
   3   1   1     7002.31     7543.89    150.50 o
   4   1   1    14122.97    11819.83    160.56 o
   5   1   1     1787.44     1789.75     21.31 o
   6   1   1     1066.88      750.05     16.12 o
   7   1   1     1385.18     1273.82     23.47 o
   8   1   1      260.00      261.13     39.64 o
   9   1   1     1083.00     1097.96    118.12 o
  10   1   1      286.35      244.80     31.74 o
  11   1   1      828.79      759.85     51.81 o
  12   1   1      210.88      251.30     33.35 o
  13   1   1      898.38      760.92     41.28 o
  14   1   1      341.69      435.29     52.63 o
  15   1   1      249.97      159.53     41.63 o
 -16   2   1      617.96      516.46     52.91 o
 -15   2   1       35.64       49.86     31.96 o
 -14   2   1     2234.05     2215.25     60.99 o
 -13   2   1       15.77       17.17     30.62 o
 -12   2   1     2133.23     2034.01    106.88 o
 -11   2   1      277.04      219.32     31.19 o
 -10   2   1     3057.02     3871.40     63.14 o
  -9   2   1      909.16      882.20     37.32 o
  -8   2   1     3376.28     3259.31     54.37 o
  -7   2   1     1787.61     1614.65     26.29 o
  -6   2   1     9213.02    10746.15     97.12 o
  -5   2   1     2968.24     2809.92    124.74 o
  -4   2   1     2184.53     2313.40     52.63 o
  -3   2   1    19696.84    20502.69    109.74 o
  -2   2   1    16930.20    18034.40    308.18 o
   1   2   1    23717.61    26020.95    248.35 o
   2   2   1     1313.48     1055.50     55.65 o
   3   2   1     6413.60     6286.54    262.62 o
   4   2   1     8488.00     8375.77    154.03 o
   5   2   1     2775.30     2319.65     60.26 o
   6   2   1     1953.66     1935.12    121.74 o
   7   2   1      638.97      624.40     17.27 o
   8   2   1     3524.01     3025.23     91.02 o
   9   2   1      101.41      111.52     16.43 o
  10   2   1     2291.95     2279.87    135.97 o
  11   2   1      116.03      112.28     29.37 o
  12   2   1     1361.47     1287.71     57.02 o
  13   2   1      198.64      268.56     34.25 o
  14   2   1     1132.19     1194.56     69.36 o
  15   2   1      114.90      126.81     39.35 o
 -16   3   1       34.87       49.97     38.12 o
 -15   3   1     1081.40      973.14     48.64 o
 -14   3   1       26.01       28.63     31.22 o
 -13   3   1     2556.21     2440.24     74.75 o
 -12   3   1      299.86      275.97     35.69 o
 -11   3   1     2449.14     2626.76     56.10 o
 -10   3   1      348.38      300.66     19.38 o
  -9   3   1     5031.52     5234.88    361.95 o
  -8   3   1      107.53      106.30     15.06 o
  -7   3   1     4239.12     4658.32     53.35 o
  -6   3   1     2170.85     2311.20     35.97 o
  -5   3   1     7423.43     5883.08    103.59 o
  -4   3   1      119.13      111.70     12.16 o
  -3   3   1     3243.36     3900.07     46.88 o
  -2   3   1     9712.92    10913.80    269.11 o
  -1   3   1    14043.13    15804.10    440.26 o
   0   3   1      681.00      549.78     19.17 o
   1   3   1      838.67      819.03     35.92 o
   2   3   1     8782.11     9920.89    347.59 o
   3   3   1     6061.01     5545.43     82.74 o
   4   3   1       54.20       78.89      8.97 o
   5   3   1     2324.23     2666.64    342.81 o
   6   3   1     2245.69     2415.98    127.97 o
   7   3   1     3744.44     3508.53     92.35 o
   8   3   1      122.98      106.12     10.05 o
   9   3   1     5572.45     5833.58    331.71 o
  10   3   1       60.61       59.45     25.92 o
  11   3   1     4017.09     4008.30     74.54 o
  12   3   1      100.60       71.94     30.05 o
  13   3   1     1838.43     1654.44     72.37 o
  14   3   1      151.03      210.57     33.17 o
  15   3   1      885.13      947.99     57.17 o
 -16   4   1      548.40      412.70     44.47 o
 -15   4   1       40.83       24.86     37.81 o
 -14   4   1     1108.81     1124.11     55.10 o
 -13   4   1       16.70       19.68     31.91 o
 -12   4   1     3944.35     4187.45    157.90 o
 -11   4   1      556.56      478.98     35.60 o
 -10   4   1     2883.10     3077.70    156.04 o
  -9   4   1      636.17      624.08     32.14 o
  -8   4   1     7092.78     6476.14    118.48 o
  -7   4   1     1699.31     2226.56    135.79 o
  -6   4   1     9224.04     7512.42    192.44 o
  -5   4   1      627.47      941.96     43.84 o
  -4   4   1     2256.00     1913.68     27.41 o
  -3   4   1     2811.89     2825.61    148.08 o
  -1   4   1    53768.07    54603.02   1021.70 o
   0   4   1    16299.12    15437.20    246.99 o
   1   4   1     1913.31     2331.60     20.82 o
   2   4   1    14547.08    10986.86    412.84 o
   3   4   1     1196.59      953.14     34.23 o
   4   4   1     3873.55     4004.36    133.83 o
   5   4   1     2284.90     2300.94    106.64 o
   6   4   1     3630.30     4249.68    398.74 o
   7   4   1       84.80       73.76     15.15 o
   8   4   1     4468.06     4632.13    220.52 o
   9   4   1       99.38       71.23     16.59 o
  10   4   1     2792.43     2793.50     92.78 o
  11   4   1      276.22      273.96     32.72 o
  12   4   1     2530.67     2397.56     56.92 o
  13   4   1       82.73       31.36     27.46 o
  14   4   1      866.20      795.15     51.78 o
  15   4   1       62.88       46.98     54.76 o
 -15   5   1      896.81      927.66    108.14 o
 -14   5   1        8.16        0.00     37.32 o
 -13   5   1      837.35      728.99     39.94 o
 -12   5   1      287.97      313.88     35.01 o
 -11   5   1     1565.87     1663.90     96.50 o
 -10   5   1       10.96      116.30     25.49 o
  -9   5   1     2077.83     1975.06     51.07 o
  -8   5   1      183.72     1009.04    123.91 o
  -7   5   1     2219.42     1936.75     36.84 o
  -6   5   1     4148.39     7442.54    365.45 o
  -5   5   1     3140.84     2728.66    107.58 o
  -4   5   1     4609.54     4561.99     51.09 o
  -3   5   1     2149.00     1770.40     38.10 o
  -2   5   1    10595.73     9762.83    170.69 o
  -1   5   1    12072.45    12762.07    132.28 o
   0   5   1    15684.52    17116.38    345.31 o
   1   5   1      562.61      632.98     12.50 o
   2   5   1     1944.46     2201.29     30.45 o
   3   5   1     1407.66     1293.11     32.75 o
   4   5   1     4926.68     4918.42    208.70 o
   5   5   1     5145.11     5915.49    283.12 o
   6   5   1     2328.60     2255.82     66.75 o
   7   5   1     3741.27     4118.28    180.93 o
   8   5   1     1177.41      951.96     33.00 o
   9   5   1     1395.78     1429.18     38.27 o
  10   5   1      391.33      340.47     35.10 o
  11   5   1     1445.27     1366.11     44.81 o
  12   5   1        3.36       27.00     27.48 o
  13   5   1      270.49      261.31     30.75 o
  14   5   1      303.37      389.00     57.87 o
 -15   6   1      101.04      184.12     37.21 o
 -14   6   1       27.34        3.18     36.37 o
 -13   6   1      124.91      132.84     42.50 o
 -12   6   1      213.05      270.80     30.91 o
 -11   6   1      978.93      840.03     31.20 o
 -10   6   1     2014.67     1772.22     44.61 o
  -9   6   1      959.00      935.44     32.95 o
  -8   6   1      890.21     1021.69     38.07 o
  -7   6   1     2774.20     3669.84    138.43 o
  -6   6   1       52.56       87.36     29.10 o
  -5   6   1     8482.55     9141.17    207.40 o
  -4   6   1     2470.82     2103.61     42.49 o
  -3   6   1     8960.88    10847.77    183.94 o
  -2   6   1     2617.80     2632.94     41.28 o
  -1   6   1     1360.48     1193.72     30.10 o
   0   6   1     2846.83     2595.80     79.63 o
   1   6   1    10634.43    10357.38    175.80 o
   2   6   1     1874.53     2224.03     43.59 o
   3   6   1     6161.70     6286.90     88.00 o
   4   6   1      588.68      607.06     45.83 o
   5   6   1     6317.44     6488.72    234.11 o
   6   6   1     1634.87     1375.53     55.03 o
   7   6   1     1683.41     1433.11     37.31 o
   8   6   1      284.62      274.43     19.25 o
   9   6   1      657.33      485.78     30.02 o
  10   6   1       40.05       28.20     18.52 o
  11   6   1       11.52        3.19     25.27 o
  12   6   1      119.73       82.54     35.09 o
  13   6   1      429.79      396.85     50.81 o
  14   6   1       83.65       55.33     45.21 o
 -15   7   1       83.48      131.65    148.14 o
 -14   7   1      153.32      194.82     98.76 o
 -13   7   1       63.90       15.03     61.09 o
 -12   7   1      190.74      296.36     66.15 o
 -11   7   1      127.65      140.15     42.43 o
 -10   7   1     1662.55     1621.02     88.82 o
  -9   7   1      657.07      749.93     45.73 o
  -8   7   1     2616.61     2677.76    237.13 o
  -7   7   1      546.44      474.03     23.49 o
  -6   7   1     1266.86     1975.46    179.56 o
  -5   7   1      340.69      482.99     20.57 o
  -4   7   1     8704.35     9431.46     90.74 o
  -3   7   1      566.75      752.06     23.91 o
  -2   7   1     4857.44     4966.48     45.08 o
  -1   7   1    29494.44    31913.42    167.70 o
   0   7   1      878.38     1130.56    100.33 o
   1   7   1      435.46      546.26     14.12 o
   2   7   1    26159.98    25652.13    368.44 o
   3   7   1      260.59      381.90     28.74 o
   4   7   1     5894.42     6587.84    263.39 o
   5   7   1       70.72      107.27     18.64 o
   6   7   1     2747.37     2537.63    137.68 o
   7   7   1       59.14       46.40     18.63 o
   8   7   1      736.40      672.95     37.73 o
   9   7   1       10.65       22.51     21.01 o
  10   7   1        8.06        6.40     19.48 o
  11   7   1       23.96       21.45     49.34 o
  12   7   1      227.72      124.37     44.56 o
  13   7   1      132.52       62.36     47.38 o
  14   7   1      529.03      424.54     50.66 o
 -15   8   1      300.99      210.27     53.68 o
 -14   8   1      206.37      156.33     56.27 o
 -13   8   1      150.62       85.39     49.85 o
 -12   8   1     1922.97     2029.27     92.02 o
 -11   8   1      710.65      580.38     48.25 o
 -10   8   1      822.03      984.38     70.18 o
  -9   8   1       37.69       98.89     38.38 o
  -8   8   1     1550.95     1345.07    116.12 o
  -7   8   1     1143.61     1042.23    107.46 o
  -6   8   1     3418.26     2837.82    158.75 o
  -5   8   1     1464.16     2088.86     62.78 o
  -4   8   1      288.13      326.25     23.61 o
  -3   8   1    12545.36    13588.18    227.53 o
  -2   8   1     6808.62     8054.06     88.82 o
  -1   8   1      902.66      776.78     27.14 o
   0   8   1     4681.07     5061.15     98.80 o
   1   8   1    11445.35    11590.88    274.54 o
   2   8   1     1921.75     2383.13     48.38 o
   3   8   1     1170.08     1135.41     43.04 o
   4   8   1     1227.01     1120.39     69.43 o
   5   8   1     4369.56     5084.62    239.43 o
   6   8   1      401.30      602.45    140.58 o
   7   8   1     1201.02     1268.62    142.64 o
   8   8   1     1269.59     1186.60     74.58 o
   9   8   1      179.12       96.92     30.39 o
  10   8   1      889.79      971.89     53.61 o
  11   8   1       25.15        0.00     29.03 o
  12   8   1      850.57      800.55     60.09 o
  13   8   1      281.18      283.47     75.09 o
  14   8   1      324.29      358.04     79.92 o
 -14   9   1      190.21      119.18     48.30 o
 -13   9   1     1628.98     1566.46    117.63 o
 -12   9   1      131.26       88.14     49.49 o
 -11   9   1     2484.56     2767.02    196.12 o
 -10   9   1      104.09      280.70     78.13 o
  -9   9   1     2230.35     2268.84     77.18 o
  -8   9   1      341.72      391.54     56.03 o
  -7   9   1     3100.35     2725.37     63.43 o
  -6   9   1     1509.24     1282.83     38.62 o
  -5   9   1     3187.42     2822.71     84.87 o
  -4   9   1     3220.59     3524.94     62.23 o
  -3   9   1     2940.37     2807.84     50.44 o
  -2   9   1      472.19      735.62     72.56 o
  -1   9   1     5514.96     5833.31     82.55 o
   0   9   1     1061.57     1369.14     82.92 o
   1   9   1      728.03      743.68     18.17 o
   2   9   1     3252.55     3879.03     61.74 o
   3   9   1     1685.89     1491.98     55.68 o
   4   9   1     1524.13     1676.11     77.85 o
   5   9   1     5336.42     5492.04     79.37 o
   6   9   1     1118.75     1809.69    149.14 o
   7   9   1     3283.93     3373.07    117.88 o
   8   9   1       57.69       27.73     29.57 o
   9   9   1     1936.94     2143.64     71.55 o
  10   9   1      447.81      419.08     38.22 o
  11   9   1     2230.31     2278.42    130.21 o
  12   9   1        0.45        1.36     49.16 o
  13   9   1      547.47      495.73     57.17 o
  14   9   1       16.24       23.19     46.72 o
 -14  10   1      856.87      903.99     64.32 o
 -13  10   1       48.95       46.67     49.10 o
 -12  10   1     1729.80     1850.16    165.25 o
 -11  10   1      127.60      242.20     47.15 o
 -10  10   1     7950.06     8815.62    357.86 o
  -9  10   1      283.33      238.36     46.97 o
  -8  10   1     4539.01     4585.26    385.33 o
  -7  10   1      930.68      996.86     47.40 o
  -6  10   1     1065.56     1162.06     38.57 o
  -5  10   1      628.84      472.38     45.08 o
  -4  10   1     2367.83     2837.05     48.93 o
  -3  10   1      576.34      685.60     25.27 o
  -2  10   1     1251.17     1196.40     61.55 o
  -1  10   1      191.87      240.78     19.52 o
   0  10   1      124.85      346.53     17.98 o
   1  10   1     1183.96     1400.21     31.77 o
   2  10   1     2267.64     2714.99     86.90 o
   3  10   1      152.39      112.89     20.97 o
   4  10   1     3764.96     4027.46    151.30 o
   5  10   1      138.60      110.29     37.28 o
   6  10   1     5521.37     5505.38     94.76 o
   7  10   1       47.86       43.54     32.67 o
   8  10   1     2180.81     2376.33     83.34 o
   9  10   1      305.42      359.98     58.68 o
  10  10   1     1060.60     1095.42     49.19 o
  11  10   1       20.13       35.51     33.69 o
  12  10   1     1445.29     1464.76    108.23 o
  13  10   1       44.88       50.87     49.41 o
 -14  11   1       22.76       28.01     50.15 o
 -13  11   1     1042.58     1045.18     64.96 o
 -12  11   1       47.73       81.17     32.95 o
 -11  11   1     2466.34     2404.65    183.94 o
 -10  11   1     1727.06     1590.29    106.24 o
  -9  11   1     3076.64     3038.90     79.51 o
  -8  11   1      738.76      807.78     52.96 o
  -7  11   1     2022.40     2109.84     74.82 o
  -6  11   1      331.97      287.01     44.41 o
  -5  11   1      688.75      759.13     38.10 o
  -4  11   1      959.74     1017.34     33.69 o
  -3  11   1      122.66      541.90     56.92 o
  -2  11   1      138.45      125.22     17.49 o
  -1  11   1    12338.60    13450.24    212.56 o
   0  11   1     2568.90     2712.16     42.47 o
   1  11   1      947.15      933.74     36.45 o
   2  11   1     3493.67     3065.53    314.86 o
   3  11   1      544.94     1140.91    110.91 o
   4  11   1      884.89      927.64     43.31 o
   5  11   1     2563.30     2866.43    177.17 o
   6  11   1     1625.69     1549.38     57.78 o
   7  11   1     3130.69     3175.07     65.76 o
   8  11   1      191.48      144.53     37.89 o
   9  11   1     2821.06     2645.72     64.82 o
  10  11   1       79.86       92.81     36.55 o
  11  11   1     1399.66     1415.64     92.93 o
  12  11   1      124.59      123.21     46.94 o
  13  11   1     1110.11      937.98    122.60 o
 -13  12   1       30.71       13.71     48.03 o
 -12  12   1      776.78      685.87     44.66 o
 -11  12   1      157.64      175.92     37.76 o
 -10  12   1     1391.03     1235.29     90.61 o
  -9  12   1      712.30      800.80     56.17 o
  -8  12   1     1051.65      987.53     53.06 o
  -7  12   1     2252.84     2131.19     54.19 o
  -6  12   1      403.04      725.96     55.25 o
  -5  12   1      826.38      889.53     35.96 o
  -4  12   1       17.35      242.56     48.25 o
  -3  12   1     4333.12     4883.27     60.26 o
  -2  12   1     5361.68     4456.83    267.64 o
  -1  12   1     1873.19     1904.96     30.58 o
   0  12   1      558.45      773.00     29.59 o
   1  12   1     7740.87     7936.50    256.53 o
   2  12   1      216.27      301.64     84.62 o
   3  12   1     4014.03     3701.73     56.39 o
   4  12   1      313.58      573.75     66.34 o
   5  12   1     3003.91     2701.60     80.05 o
   6  12   1     1589.67     1699.80     61.38 o
   7  12   1      292.82      360.76     76.48 o
   8  12   1     1501.53     1571.40     98.96 o
   9  12   1       52.19       83.02     36.67 o
  10  12   1     2134.03     2057.11    116.84 o
  11  12   1       77.19      126.31     42.22 o
  12  12   1      486.72      382.55     60.39 o
 -13  13   1       50.45       31.28     45.52 o
 -12  13   1       57.96        5.97     31.48 o
 -11  13   1      312.63      282.31     50.09 o
 -10  13   1       13.45       28.75     54.05 o
  -9  13   1      254.77      134.19     44.69 o
  -8  13   1      879.03      890.63     55.59 o
  -7  13   1       39.27       44.04     31.12 o
  -6  13   1     2307.81     2166.72     52.07 o
  -5  13   1       95.01      225.39     30.01 o
  -4  13   1     4071.44     3588.66     59.18 o
  -3  13   1       65.07      198.06     26.71 o
  -2  13   1     5467.87     6189.59     71.28 o
  -1  13   1       10.57        6.18     12.52 o
   0  13   1     7390.28     7489.55     97.96 o
   1  13   1      384.56      453.53     31.54 o
   2  13   1     5442.07     5683.00     99.24 o
   3  13   1      582.15      607.46     32.29 o
   4  13   1     3017.88     2955.47    135.97 o
   5  13   1       78.42       90.90     30.63 o
   6  13   1     1517.27     1605.40     58.77 o
   7  13   1      163.89      197.70     37.85 o
   8  13   1      354.43      225.99     38.98 o
   9  13   1      426.05      444.72     41.99 o
  10  13   1      371.60      444.61     57.29 o
  11  13   1      361.52      257.59     37.63 o
  12  13   1       40.36       60.69     49.67 o
 -12  14   1       71.18       54.53     32.52 o
 -11  14   1      105.93      107.83     38.10 o
 -10  14   1     1109.54      927.48    122.50 o
  -9  14   1      236.05      105.98     43.75 o
  -8  14   1      204.46      130.40     38.82 o
  -7  14   1      918.91      898.01     44.41 o
  -6  14   1        9.67       12.06     28.57 o
  -5  14   1     3376.08     3890.37     65.36 o
  -4  14   1      267.64      388.39     46.60 o
  -3  14   1     3164.27     3329.00     80.05 o
  -2  14   1     2496.78     2320.05     46.95 o
  -1  14   1     9591.86     9502.07    246.02 o
   0  14   1        5.19      118.74     20.24 o
   1  14   1     4094.67     4319.37     99.29 o
   2  14   1      281.94      392.62     26.62 o
   3  14   1     2624.38     2850.08    132.34 o
   4  14   1      401.78      385.50     33.79 o
   5  14   1     1728.40     1512.18     57.57 o
   6  14   1      672.79      634.65     47.75 o
   7  14   1     1194.64     1100.85     81.97 o
   8  14   1       62.61       21.78     34.95 o
   9  14   1       58.59      116.07     38.96 o
  10  14   1       64.84       64.37     32.98 o
  11  14   1       40.18       43.15     35.86 o
 -12  15   1       36.34       21.02     35.63 o
 -11  15   1      973.57      867.54     53.19 o
 -10  15   1       90.48       73.79     57.23 o
  -9  15   1     1049.73     1040.36     69.76 o
  -8  15   1      328.71      249.09     62.60 o
  -7  15   1      403.77      351.45     33.53 o
  -6  15   1     1323.21     1304.56     56.81 o
  -5  15   1     1031.89      962.85     40.88 o
  -4  15   1     1365.34     1325.23     67.99 o
  -3  15   1      319.95      336.26     29.74 o
  -2  15   1     8305.01     8569.46    139.26 o
  -1  15   1      829.89      881.77     31.67 o
   0  15   1     1410.41     1513.50     45.08 o
   1  15   1       41.71       36.31     20.23 o
   2  15   1     1641.46     1772.05     39.36 o
   3  15   1      318.42      281.11     29.54 o
   4  15   1     1183.37     1053.11     41.66 o
   5  15   1      949.83     1130.77     61.95 o
   6  15   1      381.05      377.03     70.05 o
   7  15   1      728.28      762.47     72.10 o
   8  15   1       11.44       21.99     35.04 o
   9  15   1     1076.43      963.47     59.42 o
  10  15   1       11.32       16.35     35.69 o
  11  15   1      501.07      519.37     70.18 o
 -11  16   1       32.05       16.03     36.52 o
 -10  16   1      827.23      745.60     66.62 o
  -9  16   1       26.40       57.49     43.04 o
  -8  16   1     1574.56     1437.89     76.96 o
  -7  16   1       87.83       63.52     31.27 o
  -6  16   1     1138.96     1044.91     45.08 o
  -5  16   1      627.37      515.73     34.92 o
  -4  16   1      196.04      318.19     29.78 o
  -3  16   1     1063.63     1111.66     52.09 o
  -2  16   1     3278.35     3247.43     85.63 o
  -1  16   1     1053.58     1171.39     43.35 o
   0  16   1      175.54      197.22     29.20 o
   1  16   1      150.74      113.37     21.36 o
   2  16   1      684.17      741.60     30.79 o
   3  16   1      611.02      612.73     30.17 o
   4  16   1      406.32      647.48     83.34 o
   5  16   1       11.94       34.31     28.36 o
   6  16   1     1372.44     1646.94     66.32 o
   7  16   1      452.19      439.40     42.75 o
   8  16   1     1826.17     1749.23     79.50 o
   9  16   1       47.97       44.10     40.43 o
  10  16   1     2155.76     2008.56    175.99 o
 -10  17   1      167.42      149.98     43.24 o
  -9  17   1     1324.07     1162.51     62.31 o
  -8  17   1       12.11        0.00     37.63 o
  -7  17   1      926.71      878.04     69.90 o
  -6  17   1       44.60       64.85     31.04 o
  -5  17   1     1079.58      926.54     40.78 o
  -4  17   1      175.07      230.81     28.47 o
  -3  17   1      593.48      507.36     32.07 o
  -2  17   1      415.21      500.13     34.94 o
  -1  17   1      129.38      129.92     28.31 o
   0  17   1        3.23       37.59     26.14 o
   1  17   1      157.99      131.53     27.96 o
   2  17   1      147.28      192.40     24.94 o
   3  17   1      789.25      809.37     33.12 o
   4  17   1      112.29      126.37     24.86 o
   5  17   1      961.58     1074.18     61.91 o
   6  17   1      117.05       93.71     44.17 o
   7  17   1     1804.83     1918.50     63.58 o
   8  17   1       49.43       23.74     36.77 o
   9  17   1     1442.89     1320.10     58.24 o
 -10  18   1      338.54      313.38     49.03 o
  -9  18   1       29.49       47.75     38.06 o
  -8  18   1      851.20     1006.49     56.10 o
  -7  18   1       86.19       49.59     29.75 o
  -6  18   1      712.53      677.79     40.66 o
  -5  18   1      678.27      723.50     67.16 o
  -4  18   1      858.09      767.85     37.42 o
  -3  18   1      685.56      598.25     35.75 o
  -2  18   1      855.54     1012.47     56.79 o
  -1  18   1     1237.26     1221.03     59.76 o
   0  18   1       17.63       19.73     27.93 o
   1  18   1      356.17      369.45     33.32 o
   2  18   1      155.60      167.11     29.23 o
   3  18   1      720.69      696.92     32.35 o
   4  18   1      950.75      941.68     37.00 o
   5  18   1      388.92      348.59     33.99 o
   6  18   1     1038.91     1069.00     56.21 o
   7  18   1      258.89      157.30     37.78 o
   8  18   1      604.63      535.97     44.82 o
   9  18   1       19.75       50.40     34.96 o
  -9  19   1       47.46       78.54     36.64 o
  -8  19   1      258.73      243.68     71.94 o
  -7  19   1      467.33      502.59     39.62 o
  -6  19   1     1048.92      964.04     75.39 o
  -5  19   1      237.12      254.27     45.51 o
  -4  19   1      793.30      733.63     51.26 o
  -3  19   1      103.88       88.38     33.11 o
  -2  19   1     1911.06     1928.29     53.79 o
  -1  19   1       37.12       91.14     28.62 o
   0  19   1      437.86      349.80     32.87 o
   1  19   1      158.91      155.52     30.04 o
   2  19   1     1212.22     1219.76     46.06 o
   3  19   1      331.48      269.82     33.47 o
   4  19   1     1431.04     1458.29    110.94 o
   5  19   1      273.84      207.10     31.81 o
   6  19   1      506.69      458.87     45.38 o
   7  19   1      220.16      228.26     38.05 o
   8  19   1       24.21       70.16     34.52 o
  -7  20   1      576.53      513.52     44.68 o
  -6  20   1       40.88       65.65     35.28 o
  -5  20   1      654.48      643.99     41.94 o
  -4  20   1      268.60      226.48     34.09 o
  -3  20   1     2069.93     2076.43     57.31 o
  -2  20   1       49.31      170.55     42.60 o
  -1  20   1     2080.54     2019.38     69.49 o
   0  20   1      124.18       80.28     30.68 o
   1  20   1     1224.16     1210.33     47.40 o
   2  20   1       25.11       34.57     30.77 o
   3  20   1     1230.73     1260.63     71.96 o
   4  20   1       39.06       56.98     50.14 o
   5  20   1      382.16      361.92     60.78 o
   6  20   1       67.48       16.93     34.60 o
  -6  21   1      587.46      424.25     91.16 o
  -5  21   1      139.45      110.47     41.11 o
  -4  21   1      881.50     1099.98    121.39 o
  -3  21   1      145.90      264.54     42.68 o
  -2  21   1     1145.56     1053.36     54.81 o
  -1  21   1      219.12      294.74     43.84 o
   0  21   1     1014.94      926.46     55.42 o
   1  21   1       58.74       61.30     39.36 o
   2  21   1      985.46      969.02     52.98 o
   3  21   1       24.31       81.67     66.47 o
   4  21   1      510.37      532.74    129.15 o
   5  21   1      152.50      110.36     47.73 o
  -4  22   1      249.53      227.73     45.26 o
  -3  22   1      474.77      455.91     45.40 o
  -2  22   1        4.63      106.47     39.68 o
  -1  22   1      250.53      226.17     42.99 o
   0  22   1      224.52      225.39     39.83 o
   1  22   1      596.02      541.43     68.52 o
   2  22   1      157.14      165.80     89.27 o
   3  22   1      232.47      267.38     68.37 o
 -16   0   2      454.23      534.14     58.68 o
 -14   0   2       13.60       12.47     44.97 o
 -12   0   2      668.18      894.60     93.06 o
 -10   0   2      351.35      814.85     94.01 o
  -8   0   2     6263.20     6799.94     95.32 o
  -6   0   2    17230.11    16780.46    122.88 o
  -4   0   2    13608.02    14619.48    353.85 o
  -2   0   2     5804.82     4392.72     33.17 o
   0   0   2     9769.62     7317.62    586.87 o
   2   0   2     5415.38     4534.79    329.52 o
   4   0   2     6554.63     6379.66    528.00 o
   6   0   2     8194.73     7456.24    420.74 o
   8   0   2     2410.34     2135.32    137.30 o
  10   0   2       14.66      234.19    153.84 o
  12   0   2      910.26      860.86     75.02 o
  14   0   2      542.97      490.46     89.27 o
 -16   1   2      164.12      126.92     35.18 o
 -15   1   2      193.29      139.50     33.40 o
 -14   1   2      608.40      547.29     41.22 o
 -13   1   2      199.20      243.01     36.58 o
 -12   1   2      987.10      724.12     41.05 o
 -11   1   2      142.75      184.12     32.59 o
 -10   1   2      799.63      528.26     33.33 o
  -9   1   2     2498.28     1996.49    152.97 o
  -8   1   2     1970.80     1812.42     90.06 o
  -7   1   2     9056.58     9126.73     72.52 o
  -6   1   2      524.12     1256.43     48.25 o
  -5   1   2     3477.31     2831.47     50.99 o
  -4   1   2     2925.10     2538.98     92.25 o
  -3   1   2    29931.84    31520.18    378.82 o
  -2   1   2       20.90       13.66      4.68 o
  -1   1   2    10044.53    10280.63    186.16 o
   0   1   2     6293.98     5478.11    172.25 o
   1   1   2     8434.20     7168.14    335.73 o
   2   1   2     1380.76     1469.16     71.80 o
   3   1   2     1622.03     1571.36    100.33 o
   4   1   2     1018.71     1422.05    203.96 o
   5   1   2     2635.55     3192.57    468.77 o
   6   1   2     6062.22     5674.30     50.97 o
   7   1   2     2128.48     1893.07     81.40 o
   8   1   2     5445.10     5698.88    375.40 o
   9   1   2        6.18       78.18     35.68 o
  10   1   2     2023.81     2069.65     50.94 o
  11   1   2      685.79      497.17     35.23 o
  12   1   2      815.75      803.98     46.98 o
  13   1   2      362.87      342.61     35.13 o
  14   1   2       86.99       43.28     37.03 o
 -16   2   2      118.39      107.90     44.68 o
 -15   2   2     1139.99      976.70     48.52 o
 -14   2   2       19.62       21.07     33.69 o
 -13   2   2     3556.04     3543.88     71.16 o
 -12   2   2      135.85      114.01     30.57 o
 -11   2   2      778.22      876.55     39.88 o
 -10   2   2     1438.06     1194.54     39.70 o
  -9   2   2     1925.56     2111.30    210.26 o
  -8   2   2     1493.88     1214.50     34.73 o
  -7   2   2     5890.79     6663.52    120.07 o
  -6   2   2     1525.20     2439.02     38.65 o
  -5   2   2     1664.58     1778.90     39.48 o
  -4   2   2     5682.08     5536.82     69.86 o
  -3   2   2     3119.29     2900.60     64.84 o
  -2   2   2    11587.16    11354.05    147.05 o
  -1   2   2    18629.73    19501.07    209.17 o
   0   2   2    15615.35    17036.65    240.90 o
   1   2   2      321.96      490.47     32.90 o
   2   2   2     4330.34     4072.37    136.78 o
   3   2   2     1418.54     1344.10    141.18 o
   4   2   2     2717.95     2624.85    126.67 o
   5   2   2     8466.24     8465.95    537.58 o
   6   2   2     1977.32     1712.09     26.38 o
   7   2   2     8435.62     8095.60    357.30 o
   8   2   2       85.05       82.43     15.03 o
   9   2   2     5655.36     5627.03    221.98 o
  10   2   2      159.03       80.25     28.31 o
  11   2   2      569.72      622.11     37.61 o
  12   2   2      335.37      302.28     34.23 o
  13   2   2      861.84      785.74     39.88 o
  14   2   2      222.71      144.08     39.23 o
 -16   3   2     1263.54     1172.55     51.54 o
 -15   3   2       14.34       25.50     32.10 o
 -14   3   2     2252.88     2380.99    119.60 o
 -13   3   2      691.41      684.99     44.79 o
 -12   3   2     3498.69     3106.04     63.63 o
 -11   3   2     1029.78      857.46     39.59 o
 -10   3   2     2314.23     2607.63    170.37 o
  -9   3   2      457.53      492.71     31.53 o
  -8   3   2     3956.21     6048.08    104.72 o
  -7   3   2     1010.12     1438.34     48.35 o
  -6   3   2     8734.50     7299.14    181.75 o
  -5   3   2      650.23      527.18     32.53 o
  -4   3   2      508.41      609.19     11.66 o
  -3   3   2     2668.41     3288.25     36.91 o
  -2   3   2      241.45      221.58      9.50 o
  -1   3   2     9919.80    10905.25     96.90 o
   0   3   2      650.58      826.30     50.48 o
   1   3   2    11723.97    10887.86    358.84 o
   2   3   2     3385.88     3428.18    123.09 o
   3   3   2     1488.56     1493.34     71.08 o
   4   3   2    13253.57    11368.32    222.60 o
   5   3   2     5651.34     5457.47    121.45 o
   6   3   2     6579.66     6539.77    351.61 o
   7   3   2      302.46      361.46     15.94 o
   8   3   2     7675.88     7841.82    382.93 o
   9   3   2      188.81      137.52     19.43 o
  10   3   2     3818.78     4012.74    111.30 o
  11   3   2      267.60      290.17     31.33 o
  12   3   2     1730.69     1512.71    128.02 o
  13   3   2      158.13      128.21     41.61 o
  14   3   2     1014.33     1000.78     92.70 o
 -16   4   2       37.25       77.67     39.80 o
 -15   4   2     1254.68     1255.20     60.24 o
 -14   4   2       11.51       11.02     30.86 o
 -13   4   2     3770.58     4207.60     76.20 o
 -12   4   2     1483.76     1846.10     56.20 o
 -11   4   2     1339.95     1665.53    128.30 o
 -10   4   2       44.54       84.28     17.29 o
  -9   4   2     2523.71     2881.44     51.57 o
  -8   4   2     2452.86     2662.49     45.78 o
  -7   4   2     2215.17     2432.26     41.03 o
  -6   4   2     2585.29     2230.50    170.70 o
  -5   4   2     1982.03     2043.15     90.73 o
  -4   4   2      287.98      325.68     11.22 o
  -3   4   2    17441.36    15690.86    294.13 o
  -2   4   2     5994.34     6581.44    229.01 o
  -1   4   2     5186.30     4710.67    101.47 o
   0   4   2     6385.85     6225.80    142.83 o
   1   4   2      842.03     2622.59    182.27 o
   2   4   2     1481.28     1449.13     94.30 o
   3   4   2     8795.46     7664.65    128.02 o
   4   4   2     4445.74     4179.26     67.53 o
   5   4   2     6320.80     5698.24     54.78 o
   6   4   2      118.85      163.49     13.24 o
   7   4   2     4637.38     4397.57    119.76 o
   8   4   2      443.68      385.42     17.43 o
   9   4   2     1924.14     1969.43     63.85 o
  10   4   2      286.45      264.86     22.56 o
  11   4   2     3340.76     3161.88     63.05 o
  12   4   2        2.16       22.11     25.89 o
  13   4   2     1183.27     1232.50    101.59 o
  14   4   2       58.98       39.12     50.57 o
 -16   5   2      760.00      810.20     54.43 o
 -15   5   2      172.26      206.56     43.13 o
 -14   5   2      716.96      527.01     49.06 o
 -13   5   2      363.72      547.15     49.12 o
 -12   5   2     2467.15     2519.07     74.02 o
 -11   5   2      392.56      405.63     23.45 o
 -10   5   2     1946.41     2292.65     49.19 o
  -9   5   2      414.20      437.01     45.78 o
  -8   5   2      646.31      851.31     28.83 o
  -7   5   2     4729.16     5853.16     80.43 o
  -6   5   2     5448.11     4654.27     82.00 o
  -5   5   2     5848.07     5851.18    138.03 o
  -4   5   2     2508.90     2654.72     46.60 o
  -3   5   2     7386.41     7790.73    225.05 o
  -2   5   2     8878.79     7788.82    248.39 o
  -1   5   2     5244.78     6249.57    262.62 o
   0   5   2     5942.70     4688.45     82.11 o
   1   5   2     3956.16     3499.61    133.78 o
   2   5   2     1116.82     1106.07     61.49 o
   3   5   2     1885.51     1886.09     38.70 o
   4   5   2     4895.54     4620.78    138.25 o
   5   5   2     2544.41     2313.92    108.32 o
   6   5   2     2176.63     2489.66    162.55 o
   7   5   2      502.05      546.97     21.96 o
   8   5   2     1682.72     1630.43     37.97 o
   9   5   2     1329.67     1318.87     33.59 o
  10   5   2     1558.78     1516.75     66.93 o
  11   5   2       58.49       54.85     27.90 o
  12   5   2      435.59      330.52     43.57 o
  13   5   2      200.02      220.47     58.16 o
  14   5   2      298.56      251.20     47.57 o
 -16   6   2      292.40      308.17     44.26 o
 -15   6   2      159.48      113.95     39.89 o
 -14   6   2       75.96       62.25     40.33 o
 -13   6   2      230.10      288.15     42.74 o
 -12   6   2       63.73       49.10     28.34 o
 -11   6   2     1739.85     1732.54     72.89 o
 -10   6   2     1166.46      962.56     36.24 o
  -9   6   2      442.54      450.53     45.12 o
  -8   6   2     3150.38     2367.96    323.60 o
  -7   6   2      473.43      420.16     21.11 o
  -6   6   2     5714.19     8307.34    197.65 o
  -5   6   2      650.75      698.72     16.40 o
  -4   6   2    11936.72    12502.18    502.18 o
  -3   6   2     1130.22     1196.24     41.39 o
  -2   6   2     3469.90     3429.02     72.34 o
  -1   6   2     1780.56     2123.99     35.91 o
   0   6   2    12999.71    12885.86    201.60 o
   1   6   2     3156.12     2843.23     52.09 o
   2   6   2     6208.80     6179.99    228.81 o
   3   6   2      997.84     1317.73     88.82 o
   4   6   2     4742.54     5990.55    260.92 o
   5   6   2     1929.69     2032.66     61.41 o
   6   6   2     3017.00     2682.95     74.02 o
   7   6   2      350.28      334.26     43.68 o
   8   6   2      197.96      140.33     18.64 o
   9   6   2       10.01       10.96     17.77 o
  10   6   2       22.55       28.72     18.98 o
  11   6   2      255.83      154.94     40.26 o
  12   6   2      298.00      172.08     48.41 o
  13   6   2       35.78       32.07     45.70 o
  14   6   2      353.01      317.12     68.03 o
 -15   7   2      137.94      129.34     58.84 o
 -14   7   2       74.22       34.37     56.21 o
 -13   7   2      745.43      730.00     73.54 o
 -12   7   2      440.88      359.05     64.78 o
 -11   7   2     1240.85     1047.98     68.26 o
 -10   7   2      471.24      341.56     32.70 o
  -9   7   2     1115.90     1341.26     81.12 o
  -8   7   2      213.08      206.17     33.96 o
  -7   7   2     3181.69     3658.85    100.33 o
  -6   7   2     1934.06     1784.16     26.94 o
  -5   7   2     8622.15    10103.50     88.44 o
  -4   7   2      285.14      270.02     19.87 o
  -3   7   2    14772.86    15811.02    170.51 o
  -2   7   2     5242.14     5770.34    119.63 o
  -1   7   2     6219.37     5604.03     49.34 o
   0   7   2      272.64      242.46     12.83 o
   1   7   2    20694.70    22956.98    439.16 o
   2   7   2       60.68       84.27     17.95 o
   3   7   2     8545.89     9230.39    289.49 o
   4   7   2      441.20      397.70     28.08 o
   5   7   2     3787.47     3857.60    223.97 o
   6   7   2      425.99      484.82     67.16 o
   7   7   2     1293.27     1248.39     55.14 o
   8   7   2      194.91      258.95     24.52 o
   9   7   2      310.46      329.61     25.72 o
  10   7   2      551.62      602.85     37.87 o
  11   7   2      106.86       56.59     45.13 o
  12   7   2      307.11      295.66     55.81 o
  13   7   2      796.39      972.13    108.85 o
  14   7   2       21.82       22.14     41.75 o
 -15   8   2      248.14      216.23     50.92 o
 -14   8   2      309.24      173.66     79.77 o
 -13   8   2     1373.93     1613.87    212.72 o
 -12   8   2      306.68      248.55     69.68 o
 -11   8   2      153.44      341.10     72.96 o
 -10   8   2      873.33      965.88     84.36 o
  -9   8   2      966.50      896.10     65.07 o
  -8   8   2      974.14     1116.78    241.40 o
  -7   8   2     1039.16      897.65     58.90 o
  -6   8   2     5709.91     5627.71    452.92 o
  -5   8   2      262.17      456.37     27.30 o
  -4   8   2     9071.82     9182.11     70.06 o
  -3   8   2     2047.82     1932.13     42.66 o
  -2   8   2       60.01       69.37      9.90 o
  -1   8   2     6888.64     7989.36    147.87 o
   0   8   2    12141.73    11775.93    195.96 o
   1   8   2     2600.48     2463.31     69.71 o
   2   8   2     6230.68     6103.36    104.17 o
   3   8   2     2113.92     2050.88     52.54 o
   4   8   2     3944.18     3723.97    157.90 o
   5   8   2     1050.64     1173.61     76.44 o
   6   8   2      460.92      909.60    139.53 o
   7   8   2      510.65      452.80     35.63 o
   8   8   2       68.39       71.53     20.92 o
   9   8   2      291.31      247.73     35.06 o
  10   8   2      209.42      234.89     34.44 o
  11   8   2     1176.99     1127.97     61.39 o
  12   8   2       94.60       44.38     43.26 o
  13   8   2      405.62      440.57     88.62 o
 -15   9   2      122.30       44.61     49.60 o
 -14   9   2      995.47      897.17     61.58 o
 -13   9   2      335.09      223.01     52.11 o
 -12   9   2     1860.03     1971.79    100.51 o
 -11   9   2       47.31      187.86     65.52 o
 -10   9   2     2939.43     3109.17    147.30 o
  -9   9   2      192.13      133.02     45.20 o
  -8   9   2     2182.69     2015.34    103.83 o
  -7   9   2      838.99     1134.85     40.13 o
  -6   9   2     1964.84     2182.81     45.39 o
  -5   9   2     2909.48     2755.29     45.78 o
  -4   9   2     1580.95     1652.86     34.31 o
  -3   9   2      655.94      613.82     32.62 o
  -2   9   2     1515.63     1562.31     23.14 o
  -1   9   2     2248.31     1899.77     54.27 o
   0   9   2     2072.52     2296.59     41.82 o
   1   9   2     3877.46     3662.96    143.65 o
   2   9   2     1463.90     1520.83     46.33 o
   3   9   2     2127.91     2259.38     56.47 o
   4   9   2     4298.64     4402.30    100.33 o
   5   9   2     1168.66     1378.07     48.80 o
   6   9   2     3123.71     3388.87    323.21 o
   7   9   2      519.94      479.30     32.79 o
   8   9   2     3740.42     4359.53    106.64 o
   9   9   2      408.15      421.15     55.24 o
  10   9   2     2624.53     2728.23    218.76 o
  11   9   2        0.84       24.42     31.58 o
  12   9   2     1072.84     1064.39     63.82 o
  13   9   2       50.76       35.71     47.23 o
 -15  10   2      758.80      745.40     62.62 o
 -14  10   2       46.88       69.54     48.91 o
 -13  10   2     1891.31     1875.64    130.02 o
 -12  10   2       12.75       48.38     30.26 o
 -11  10   2     5308.59     5265.21    324.45 o
 -10  10   2      728.24      869.07     57.21 o
  -9  10   2     3042.40     2829.36     91.00 o
  -8  10   2      609.24      715.18     49.89 o
  -7  10   2     3633.14     3860.61     62.36 o
  -6  10   2       28.58       89.39     26.07 o
  -5  10   2     1096.65     1243.33     35.52 o
  -4  10   2       30.69       86.22     19.60 o
  -3  10   2      204.65      391.80     37.01 o
  -2  10   2      714.91      683.55     20.72 o
  -1  10   2      555.44      920.79     35.55 o
   0  10   2      312.30      354.60     16.42 o
   1  10   2     3504.06     3289.45     73.20 o
   2  10   2      379.59      467.97     24.48 o
   3  10   2     4154.59     4362.99    111.46 o
   4  10   2      196.63      169.73     32.35 o
   5  10   2     5895.83     6047.10    154.29 o
   6  10   2     1190.59     1310.72     67.99 o
   7  10   2     1189.67     1090.85     99.24 o
   8  10   2       57.68       63.13     34.75 o
   9  10   2     1293.81     1320.32     79.05 o
  10  10   2        4.99       18.25     34.74 o
  11  10   2     2031.94     1968.23     94.58 o
  12  10   2       60.60      109.66     45.90 o
  13  10   2      537.14      460.14     60.31 o
 -14  11   2     1150.75     1230.91    102.02 o
 -13  11   2      180.48      102.95     48.58 o
 -12  11   2     1562.58     1525.65     87.45 o
 -11  11   2      365.00      382.58     52.26 o
 -10  11   2     4741.93     4722.14    253.69 o
  -9  11   2      187.81      207.39     43.46 o
  -8  11   2     2449.11     2411.46     66.71 o
  -7  11   2      798.89      861.25     39.58 o
  -6  11   2     1914.23     1990.36     46.77 o
  -5  11   2     1345.98     1400.01     40.02 o
  -4  11   2       41.11      480.13     35.47 o
  -3  11   2     1735.69     1871.34     56.31 o
  -2  11   2     1758.31     1960.55     73.45 o
  -1  11   2       41.92       59.09     13.34 o
   0  11   2     1601.33     1679.88     25.91 o
   1  11   2     3432.22     3161.57    151.15 o
   2  11   2     1788.16     1918.51     91.84 o
   3  11   2      724.15      850.57     33.77 o
   4  11   2     2432.13     2511.56     97.76 o
   5  11   2     1143.15     1152.11     49.34 o
   6  11   2     3057.40     3314.46     65.28 o
   7  11   2       65.66      154.74     37.85 o
   8  11   2     2627.19     2812.25    188.61 o
   9  11   2      100.03       43.67     36.95 o
  10  11   2     2280.00     2265.69    115.41 o
  11  11   2      167.92      185.03     36.44 o
  12  11   2      848.44      824.28     79.24 o
 -14  12   2       26.21       51.33     50.33 o
 -13  12   2      401.62      327.15     48.62 o
 -12  12   2       43.98       28.00     31.78 o
 -11  12   2     1178.57      965.65     71.88 o
 -10  12   2      885.22     1147.34     93.96 o
  -9  12   2     2094.19     1836.81     65.12 o
  -8  12   2      637.52      666.96     51.54 o
  -7  12   2      763.38      622.84     40.02 o
  -6  12   2     1679.36     2131.36     49.80 o
  -5  12   2      260.26      438.91     34.54 o
  -4  12   2     5857.18     6253.79     78.82 o
  -3  12   2     1338.23     1316.24     43.59 o
  -2  12   2      487.16      389.31     24.50 o
  -1  12   2     1431.58     2526.93    116.90 o
   0  12   2     6792.46     6676.15     70.50 o
   1  12   2     1040.03      894.16     27.10 o
   2  12   2     1931.42     1755.51     43.51 o
   3  12   2      669.01      837.26     51.54 o
   4  12   2     1380.07     1381.77     56.64 o
   5  12   2      894.62      922.48     44.89 o
   6  12   2      615.51      598.60     42.11 o
   7  12   2     1931.27     1962.48     57.96 o
   8  12   2      217.81      201.74     44.41 o
   9  12   2     1521.30     1452.30     56.45 o
  10  12   2      139.66      150.94     37.23 o
  11  12   2      345.59      289.56     47.43 o
  12  12   2      107.37       99.21     55.62 o
 -13  13   2      129.36       36.28     43.28 o
 -12  13   2      124.39       68.06     34.16 o
 -11  13   2       21.86      107.32     76.33 o
 -10  13   2       93.90       67.66     43.55 o
  -9  13   2      918.04      843.43     98.00 o
  -8  13   2      306.55      252.93     35.17 o
  -7  13   2     1551.45     1701.26    110.34 o
  -6  13   2       57.16       47.50     27.49 o
  -5  13   2     6290.85     6434.46    112.67 o
  -4  13   2      168.26      212.94     25.92 o
  -3  13   2     6329.41     6945.84     84.16 o
  -2  13   2       40.70       66.92     12.68 o
  -1  13   2     7431.39     7198.69    144.20 o
   0  13   2       17.32      111.10     23.65 o
   1  13   2     5170.03     5500.77    143.82 o
   2  13   2      344.47      425.03     36.51 o
   3  13   2     2158.07     2059.59     78.95 o
   4  13   2      232.30      399.34     41.80 o
   5  13   2      895.75      821.03     70.73 o
   6  13   2       61.07        8.87     33.99 o
   7  13   2      249.80      194.87     36.02 o
   8  13   2       45.41       32.66     36.83 o
   9  13   2       53.34       89.16     38.57 o
  10  13   2        8.61       41.51     35.73 o
  11  13   2       42.10       47.29     36.18 o
 -13  14   2       88.01       46.43     44.83 o
 -12  14   2      144.74      105.19     33.16 o
 -11  14   2      455.19      239.03     67.66 o
 -10  14   2      141.41       62.44     48.86 o
  -9  14   2      155.25       77.02     40.41 o
  -8  14   2     1228.90     1257.84     57.69 o
  -7  14   2      324.29      308.77     33.40 o
  -6  14   2     2470.01     2653.98     56.00 o
  -5  14   2       67.76      172.17     34.90 o
  -4  14   2     4556.32     4524.99    156.81 o
  -3  14   2      511.05      480.06     30.15 o
  -2  14   2     9765.51    10318.10     88.55 o
  -1  14   2      965.71     1289.65     84.80 o
   0  14   2     4160.21     4267.10    116.30 o
   1  14   2      350.47      336.02     24.84 o
   2  14   2     3413.58     3344.99    112.21 o
   3  14   2     1198.21     1044.86     36.11 o
   4  14   2     1426.08     1315.48     89.03 o
   5  14   2      654.67      645.36     49.62 o
   6  14   2      327.21      383.55     65.79 o
   7  14   2       22.36       23.25     36.39 o
   8  14   2       60.74       24.79     35.56 o
   9  14   2       75.30       32.68     36.44 o
  10  14   2       15.42       24.25     34.82 o
  11  14   2      320.67      306.04     39.21 o
 -12  15   2      646.05      540.26     77.01 o
 -11  15   2      460.61      408.92    102.56 o
 -10  15   2     1257.41     1023.73    111.11 o
  -9  15   2      744.32      873.06     64.29 o
  -8  15   2      577.54      634.01     41.78 o
  -7  15   2      886.51      762.04     39.90 o
  -6  15   2      730.24      696.61     38.08 o
  -5  15   2      393.09      526.93     37.83 o
  -4  15   2      124.45      311.88     48.09 o
  -3  15   2     5047.13     5515.68     71.19 o
  -2  15   2     2981.17     3633.55    113.02 o
  -1  15   2     6725.54     7310.45    228.24 o
   0  15   2      241.96      364.02     47.36 o
   1  15   2     2009.31     2012.42     41.64 o
   2  15   2      696.43      664.20     34.13 o
   3  15   2      920.73      948.13     32.92 o
   4  15   2     1510.86     1407.68     46.39 o
   5  15   2      132.38       75.74     36.39 o
   6  15   2      886.38      936.96     48.00 o
   7  15   2      180.23      124.35     37.29 o
   8  15   2      824.60      867.87     56.75 o
   9  15   2      114.62      131.50     40.62 o
  10  15   2      418.03      453.22     80.05 o
 -12  16   2      187.69      133.40     37.53 o
 -11  16   2      859.95      705.28    109.21 o
 -10  16   2      146.72      235.69     78.30 o
  -9  16   2     1558.98     1433.23     88.36 o
  -8  16   2       36.35       18.58     32.50 o
  -7  16   2      642.49      709.78     47.15 o
  -6  16   2      241.32      183.61     30.09 o
  -5  16   2      456.38      455.38     33.71 o
  -4  16   2      240.67      254.38     28.89 o
  -3  16   2     3047.56     2831.57     66.34 o
  -2  16   2     5097.37     5393.54    133.56 o
  -1  16   2     1771.19     2293.51     92.97 o
   0  16   2      442.86      525.14     46.33 o
   1  16   2      486.36      561.90     27.01 o
   2  16   2       38.17       62.52     21.21 o
   3  16   2     1538.64     1322.92     68.46 o
   4  16   2      137.03      154.59     26.09 o
   5  16   2     1344.36     1511.70     54.10 o
   6  16   2      147.99      202.74     41.12 o
   7  16   2     1385.47     1337.06     77.31 o
   8  16   2       91.27       94.71     40.04 o
   9  16   2     1274.42     1060.44     63.80 o
  10  16   2      138.30      129.71     39.52 o
 -11  17   2      230.44      241.41     43.15 o
 -10  17   2      919.02      831.28     57.75 o
  -9  17   2       12.02       25.43     36.12 o
  -8  17   2     1408.87     1223.33     51.56 o
  -7  17   2       15.06       18.69     28.06 o
  -6  17   2      434.81      437.91     33.12 o
  -5  17   2      175.32      179.44     29.79 o
  -4  17   2      554.02      510.02     32.63 o
  -3  17   2       80.59      114.89     23.94 o
  -2  17   2      135.74      265.15     45.56 o
  -1  17   2      412.74      595.38     50.17 o
   0  17   2      101.16      151.52     28.52 o
   1  17   2      105.80      133.39     28.80 o
   2  17   2      343.91      329.26     24.93 o
   3  17   2       76.67       83.38     22.34 o
   4  17   2     1300.99     1387.95     65.36 o
   5  17   2       34.24       86.80     34.27 o
   6  17   2     1666.92     1620.72     59.00 o
   7  17   2      153.61      119.57     41.91 o
   8  17   2     1476.70     1347.88     58.58 o
   9  17   2       83.93      100.53     39.70 o
 -10  18   2      128.30       72.34     41.40 o
  -9  18   2      854.16      675.04     53.63 o
  -8  18   2      273.71      238.45     36.16 o
  -7  18   2      494.04      424.41     40.30 o
  -6  18   2      472.26      497.55     36.59 o
  -5  18   2      419.40      401.71     33.01 o
  -4  18   2      568.85      551.29     33.45 o
  -3  18   2      269.76      363.24     34.19 o
  -2  18   2     1784.10     1748.32     76.76 o
  -1  18   2      734.37      711.14     41.71 o
   0  18   2      485.06      457.89     34.83 o
   1  18   2      220.13      251.93     30.37 o
   2  18   2      841.17      908.41     43.59 o
   3  18   2      480.70      451.85     32.68 o
   4  18   2      349.51      430.73     34.13 o
   5  18   2      520.00      414.03     44.99 o
   6  18   2      239.86      246.66     47.90 o
   7  18   2     1424.41     1396.13     77.85 o
   8  18   2       23.51       31.14     38.26 o
  -9  19   2      199.78      114.53     64.78 o
  -8  19   2      346.41      288.69     35.73 o
  -7  19   2      480.63      439.71     37.60 o
  -6  19   2      127.87      123.38     29.67 o
  -5  19   2      744.25      748.03     39.48 o
  -4  19   2       38.60      149.60     40.26 o
  -3  19   2     3945.59     3906.86     70.00 o
  -2  19   2      425.04      596.88     48.23 o
  -1  19   2     1995.56     1770.75     63.80 o
   0  19   2      127.73      134.93     39.30 o
   1  19   2     1183.24     1165.53     54.96 o
   2  19   2      133.95      164.28     39.13 o
   3  19   2      898.38      941.30     92.11 o
   4  19   2       62.10       37.00     46.40 o
   5  19   2      265.80      191.98     38.23 o
   6  19   2      449.55      446.26     43.34 o
   7  19   2      132.55      125.84     36.45 o
  -8  20   2      251.47      257.27     70.97 o
  -7  20   2       11.21       45.76     40.54 o
  -6  20   2     1018.68      923.73     68.92 o
  -5  20   2      267.73      183.00     70.27 o
  -4  20   2     1757.24     1699.12     65.31 o
  -3  20   2      259.82      461.09     71.97 o
  -2  20   2     2911.30     2727.60     77.05 o
  -1  20   2      706.11      532.47     49.92 o
   0  20   2     1550.06     1420.02     74.01 o
   1  20   2        8.19       20.33     36.52 o
   2  20   2     1167.31     1189.99     75.67 o
   3  20   2       29.40        0.00     50.89 o
   4  20   2     1035.55      989.04     84.05 o
   5  20   2       24.65       13.82     45.34 o
   6  20   2      168.84      149.90     37.35 o
  -6  21   2       57.67      112.34    101.61 o
  -5  21   2      684.75      737.91     52.97 o
  -4  21   2      194.23      208.86     55.50 o
  -3  21   2     1582.99     1547.78     64.32 o
  -2  21   2      163.07      271.79     44.17 o
  -1  21   2      858.72      808.03     63.32 o
   0  21   2       54.50      119.21     40.08 o
   1  21   2     1068.37     1060.09    129.15 o
   2  21   2       13.62        3.13     54.46 o
   3  21   2     1069.66     1127.33     97.34 o
   4  21   2      236.76      215.81     56.24 o
  -4  22   2      401.32      427.31     51.04 o
  -3  22   2       52.72      126.28     41.86 o
  -2  22   2      129.37       86.56     43.17 o
  -1  22   2      484.75      377.46     42.66 o
   0  22   2      665.45      651.09     63.79 o
   1  22   2       99.47      170.83     47.73 o
   2  22   2      471.81      479.65     50.17 o
 -15   0   3      298.00      336.65     55.62 o
 -13   0   3      472.61      617.36     60.26 o
 -11   0   3      319.30      402.48     50.35 o
  -9   0   3     5679.18     6381.21    101.34 o
  -7   0   3     4836.66     5071.14    151.94 o
  -5   0   3    17279.10    17038.21    451.67 o
  -3   0   3     9971.78    10569.76    168.04 o
  -1   0   3     3212.97     3064.99     28.78 o
   1   0   3    58210.74    50479.57   1979.98 o
   3   0   3     6363.28     4985.42     90.22 o
   5   0   3      854.50      850.74     67.42 o
   7   0   3      469.01      711.00    293.44 o
   9   0   3     5074.66     5746.09    142.44 o
  11   0   3     1407.35     1509.37    202.27 o
  13   0   3      809.01      748.31     96.86 o
 -16   1   3      172.73       92.20     36.51 o
 -15   1   3      404.63      416.24     39.49 o
 -14   1   3      198.48      181.48     37.18 o
 -13   1   3      882.76      864.54     78.95 o
 -12   1   3      101.64      165.53     34.64 o
 -11   1   3      105.72       76.56     30.10 o
 -10   1   3      782.90      610.99    126.28 o
  -9   1   3     1982.58     1884.73     44.48 o
  -8   1   3     4178.71     3843.23     52.37 o
  -7   1   3     3736.41     3836.09     78.95 o
  -6   1   3     5683.01     5205.87     49.76 o
  -5   1   3     1240.61      956.57     31.33 o
  -4   1   3    22508.61    21584.05    338.11 o
  -3   1   3     1549.56     2058.41     21.58 o
  -2   1   3    30283.89    31173.47    228.37 o
  -1   1   3     3603.98     4025.45    272.94 o
   0   1   3     9482.74     9263.08    273.88 o
   1   1   3     8352.99     6669.13    277.97 o
   2   1   3     2491.20     2089.13     69.70 o
   3   1   3     2400.18     1906.25     88.92 o
   4   1   3     4428.07     3969.46     38.93 o
   5   1   3     1106.07      908.47     21.06 o
   6   1   3      454.89      469.55     35.91 o
   7   1   3     3166.49     3215.91    136.89 o
   8   1   3      250.13      195.33     36.14 o
   9   1   3     1056.51      884.35     36.02 o
  10   1   3      796.22      871.86     37.63 o
  11   1   3      850.32      741.17     37.73 o
  12   1   3      330.94      317.35     32.23 o
  13   1   3      179.41      117.35     39.07 o
  14   1   3      347.28      403.66     67.15 o
 -16   2   3      536.37      466.17     41.29 o
 -15   2   3        6.23        9.65     33.51 o
 -14   2   3     3472.05     3745.51     80.83 o
 -13   2   3      186.47      172.61     37.23 o
 -12   2   3     1273.06     1128.57     45.41 o
 -11   2   3      591.21      636.93     38.41 o
 -10   2   3     2215.53     1971.88     48.80 o
  -9   2   3     1276.42     1529.45     40.50 o
  -8   2   3     2647.46     2361.21     44.68 o
  -7   2   3     2384.81     1721.64     60.04 o
  -6   2   3     2918.64     2667.30     25.96 o
  -5   2   3     4943.57     4951.97     34.35 o
  -4   2   3      122.13      301.17     10.05 o
  -3   2   3     8053.49     7662.48     84.07 o
  -2   2   3      583.29     1448.83     26.33 o
  -1   2   3    20144.88    19034.15    381.72 o
   0   2   3    22178.99    21862.26    182.24 o
   1   2   3     5913.64     5504.03    153.25 o
   2   2   3     2140.58     1895.01     69.94 o
   3   2   3     2939.03     2687.15     72.46 o
   4   2   3     4673.15     4856.81    342.94 o
   5   2   3     1228.88     1049.20     22.33 o
   6   2   3     4668.37     4300.47    302.65 o
   7   2   3      300.41      447.25     79.68 o
   8   2   3     9589.11     9023.08    271.52 o
   9   2   3      725.25      850.43     29.19 o
  10   2   3     1374.91     1422.62     59.49 o
  11   2   3      228.11      216.92     30.41 o
  12   2   3      605.16      470.46     44.71 o
  13   2   3      103.97      100.35     36.56 o
  14   2   3      205.85      111.79     57.97 o
 -16   3   3        4.51       24.64     34.17 o
 -15   3   3     1724.55     1843.65     67.88 o
 -14   3   3      274.30      330.36     41.14 o
 -13   3   3     4617.54     4830.40     81.25 o
 -12   3   3      877.56      990.47     44.94 o
 -11   3   3     2459.07     2279.28     52.74 o
 -10   3   3      520.71      636.10     36.53 o
  -9   3   3     5198.41     5363.83    108.28 o
  -8   3   3      743.78      890.43     31.51 o
  -7   3   3     2962.25     3858.44     68.26 o
  -6   3   3      838.94      710.55     15.87 o
  -5   3   3     2074.69     1873.55     22.65 o
  -4   3   3     1293.72      987.19     19.52 o
  -3   3   3      142.83      185.88      9.02 o
  -2   3   3     3924.87     3822.96     57.44 o
  -1   3   3     5381.17     4839.54    107.67 o
   0   3   3     8518.96     7351.67     59.21 o
   1   3   3     4318.71     4361.80    196.24 o
   2   3   3     1733.51     1668.27     47.97 o
   3   3   3     6029.49     6087.47    182.81 o
   4   3   3     3267.90     3722.72    201.53 o
   5   3   3     4526.41     5143.38    479.96 o
   6   3   3      301.86      286.72     19.46 o
   7   3   3    11793.50    11456.33    286.22 o
   8   3   3      215.90      226.51     24.98 o
   9   3   3     4733.78     4389.37    109.38 o
  10   3   3      511.24      493.75     33.36 o
  11   3   3     2220.88     2118.16     98.00 o
  12   3   3       65.47       44.72     37.99 o
  13   3   3      644.98      613.64     48.52 o
  14   3   3       29.21       21.16     38.23 o
 -16   4   3     1369.93     1322.72     64.80 o
 -15   4   3       56.17       39.96     33.78 o
 -14   4   3     1986.12     2187.19     60.12 o
 -13   4   3      213.25      396.91     92.93 o
 -12   4   3     4933.58     4678.55    119.88 o
 -11   4   3     1817.67     1758.60     95.67 o
 -10   4   3     4104.72     4053.48     61.64 o
  -9   4   3      500.24      692.48     32.06 o
  -8   4   3     2030.77     2587.69     53.75 o
  -7   4   3     2409.28     2301.73    151.24 o
  -6   4   3       50.34     1565.72    118.98 o
  -5   4   3     5483.63     5926.04     42.07 o
  -4   4   3     5805.98     5435.10    139.35 o
  -3   4   3     5815.81     6313.90     84.97 o
  -2   4   3     6783.10     9966.55    106.82 o
  -1   4   3     1502.79     2000.70     45.32 o
   0   4   3      770.97      893.64    138.73 o
   1   4   3     2274.88     1993.90     45.23 o
   2   4   3     2343.56     2581.31     87.24 o
   3   4   3      240.20      256.38     18.61 o
   4   4   3     9864.06     9063.09    136.77 o
   5   4   3     1607.70     1370.60     40.14 o
   6   4   3     6645.50     6051.13     83.81 o
   7   4   3      648.77      529.64     19.37 o
   8   4   3     3564.26     3476.73    147.35 o
   9   4   3     2110.36     2028.87     87.32 o
  10   4   3     3696.81     3476.59    184.77 o
  11   4   3      773.43      808.81     76.93 o
  12   4   3     1381.12     1358.65     75.66 o
  13   4   3       77.54       37.68     33.79 o
 -16   5   3      118.54       56.11     40.77 o
 -15   5   3     1039.67     1088.82     60.79 o
 -14   5   3       14.29       25.63     31.95 o
 -13   5   3     1579.38     1737.02     53.59 o
 -12   5   3      668.55      662.49     41.96 o
 -11   5   3     4295.99     4870.68     94.85 o
 -10   5   3      363.41     1109.48     65.24 o
  -9   5   3     1841.20     1814.02     42.70 o
  -8   5   3     3753.02     2469.01    292.50 o
  -7   5   3     1045.32     1412.49    150.66 o
  -6   5   3     5759.92     5048.09     61.58 o
  -5   5   3     1829.69     1785.11     28.32 o
  -4   5   3     4363.73     4859.77     34.89 o
  -3   5   3       32.90       45.44      8.41 o
  -2   5   3    10197.47     9295.85    202.36 o
  -1   5   3      357.66      718.84     43.96 o
   0   5   3     3783.52     3160.65    130.59 o
   1   5   3     1111.92      842.58     88.52 o
   2   5   3     3501.41     3138.37     39.22 o
   3   5   3     4372.11     3998.74    101.98 o
   4   5   3     4393.97     4662.41    105.82 o
   5   5   3     3113.57     2919.34     96.83 o
   6   5   3      186.29      374.45     76.06 o
   7   5   3     1793.06     1629.00     36.81 o
   8   5   3      835.27      749.74     36.25 o
   9   5   3     1595.95     1477.51     52.38 o
  10   5   3      528.07      514.10     31.24 o
  11   5   3      952.89      824.36     61.98 o
  12   5   3       40.96       59.31     35.45 o
  13   5   3      426.98      327.24     69.25 o
 -16   6   3      242.08      205.74     45.00 o
 -15   6   3       36.98        0.00     39.47 o
 -14   6   3       34.84       14.09     41.47 o
 -13   6   3      361.52      476.32     51.07 o
 -12   6   3      746.11      999.67     60.86 o
 -11   6   3      878.61      853.00     39.75 o
 -10   6   3      470.18      597.59     48.06 o
  -9   6   3     1318.01     2216.64     71.13 o
  -8   6   3      784.13      691.32     26.05 o
  -7   6   3     6867.92     5463.02    159.13 o
  -6   6   3     2700.19     2609.13     40.50 o
  -5   6   3    10223.76    10093.79     73.96 o
  -4   6   3      543.50     1030.89     21.56 o
  -3   6   3    12347.13    13324.53    245.88 o
  -2   6   3      786.84      894.69     16.49 o
  -1   6   3    14395.44    13307.28    303.79 o
   0   6   3     1176.25     1010.05     27.27 o
   1   6   3     6503.54     6215.31    157.34 o
   2   6   3     1562.55     1549.38     32.28 o
   3   6   3     3586.05     3593.24     84.16 o
   4   6   3     1929.82     1824.27     37.02 o
   5   6   3     2112.66     1939.74     37.47 o
   6   6   3      244.58      213.74     20.04 o
   7   6   3      446.42      719.54    111.85 o
   8   6   3      171.14      178.72     19.45 o
   9   6   3      129.23       89.01     19.25 o
  10   6   3      842.02      787.44     43.23 o
  11   6   3      444.97      327.78     36.81 o
  12   6   3      189.55      122.98     45.25 o
  13   6   3      316.01      279.72     54.29 o
 -16   7   3       71.17      100.88     62.95 o
 -15   7   3       47.83        0.00     56.21 o
 -14   7   3      248.19      169.13     64.42 o
 -13   7   3      539.26      598.74     73.11 o
 -12   7   3      419.61      400.94     70.84 o
 -11   7   3      190.02      266.42     51.60 o
 -10   7   3     1831.99     1587.23    118.76 o
  -9   7   3      512.07      564.96     47.66 o
  -8   7   3     3378.16     3048.17    230.04 o
  -7   7   3     1249.46     1291.49     23.93 o
  -6   7   3    13533.64    14558.18    177.76 o
  -5   7   3      227.35      429.87     12.80 o
  -4   7   3    16258.82    17774.34    272.08 o
  -3   7   3      340.20      466.30     17.14 o
  -2   7   3    17216.42    16810.57    324.41 o
  -1   7   3      776.92      857.44     17.04 o
   0   7   3    10760.65    10227.71    263.22 o
   1   7   3      794.60      719.66     48.64 o
   2   7   3    10749.66    10496.70    159.05 o
   3   7   3      190.18      151.14     28.82 o
   4   7   3     2008.16     2981.75    366.52 o
   5   7   3       87.96      114.62     27.31 o
   6   7   3      312.33      224.60     41.94 o
   7   7   3      630.93      554.32     36.26 o
   8   7   3      213.75      135.13     23.94 o
   9   7   3       54.79       26.27     22.46 o
  10   7   3      383.75      337.81     29.52 o
  11   7   3       72.74       17.69     45.13 o
  12   7   3      239.86      210.42     48.92 o
  13   7   3       76.53       84.81     44.56 o
 -15   8   3      119.41       81.18     62.95 o
 -14   8   3      471.32      491.94     75.44 o
 -13   8   3      123.87       28.88     67.08 o
 -12   8   3     1705.76     1902.80     96.25 o
 -11   8   3      957.21     1216.15     86.42 o
 -10   8   3      433.39      441.85     66.99 o
  -9   8   3      284.37      510.70     91.82 o
  -8   8   3      370.58      539.45     82.79 o
  -7   8   3     2349.36     2865.87    134.08 o
  -6   8   3      281.63      328.03     20.24 o
  -5   8   3     3972.39     4054.91     56.98 o
  -4   8   3     1535.86     1471.79     42.31 o
  -3   8   3    19051.90    20357.13    339.29 o
  -2   8   3     1051.42     1342.05     24.45 o
  -1   8   3    13163.87    13979.93    264.62 o
   0   8   3     1011.98     1335.95     35.82 o
   1   8   3     1906.53     1658.50     40.99 o
   2   8   3     1183.42     1203.59    154.76 o
   3   8   3     1684.54     1452.02     39.55 o
   4   8   3     3524.18     3467.27     66.57 o
   5   8   3     2385.22     2265.78     68.53 o
   6   8   3      856.56      858.46     40.14 o
   7   8   3       36.01       20.91     30.79 o
   8   8   3      665.73      623.11     33.08 o
   9   8   3      137.47      163.28     52.09 o
  10   8   3     2092.70     2164.57     59.09 o
  11   8   3      195.94      199.59     48.50 o
  12   8   3      454.35      483.44     61.57 o
  13   8   3      362.03      244.71     51.90 o
 -15   9   3     1092.64      923.64     62.65 o
 -14   9   3        2.30       27.84     47.11 o
 -13   9   3     2672.42     2959.99    228.98 o
 -12   9   3      235.43      286.17     52.30 o
 -11   9   3     5287.79     4828.25    240.92 o
 -10   9   3      845.92      698.26     50.86 o
  -9   9   3     1529.72     1416.53     55.11 o
  -8   9   3      327.29      913.58     80.60 o
  -7   9   3      404.09      607.53     92.76 o
  -6   9   3     2767.18     3142.00     73.18 o
  -5   9   3     1073.10     1097.29     26.47 o
  -4   9   3     5387.13     5404.63    155.86 o
  -3   9   3      826.20      777.30     24.15 o
  -2   9   3     1031.07      898.26     24.09 o
  -1   9   3     1645.60     2085.31     61.35 o
   0   9   3     1732.31     1738.00     53.01 o
   1   9   3      680.49      751.19     62.53 o
   2   9   3     2116.91     2191.27     45.12 o
   3   9   3     1785.08     1758.52     44.06 o
   4   9   3      605.30      500.33     35.71 o
   5   9   3     5055.74     6030.37    340.17 o
   6   9   3      511.56      471.23     38.52 o
   7   9   3     2931.88     3261.75     83.41 o
   8   9   3      649.29      597.57     41.84 o
   9   9   3     2748.24     2968.86    282.09 o
  10   9   3      389.64      421.57     54.53 o
  11   9   3     1782.55     1903.74     74.85 o
  12   9   3       67.91       17.31     47.19 o
 -15  10   3       49.24       85.71     51.99 o
 -14  10   3     1475.07     1466.98     73.05 o
 -13  10   3      384.85      344.60     51.90 o
 -12  10   3     2652.23     2294.05    116.45 o
 -11  10   3       75.49      101.07     44.88 o
 -10  10   3     2512.04     2748.72    204.92 o
  -9  10   3      285.48      274.02     41.51 o
  -8  10   3     3933.45     3351.73    100.23 o
  -7  10   3       76.46      246.23     39.76 o
  -6  10   3     1448.17     1753.02     56.79 o
  -5  10   3      419.77      558.83     27.44 o
  -4  10   3      156.68      419.33     22.72 o
  -3  10   3      211.45      205.99     12.27 o
  -2  10   3     1342.22     1154.20     41.08 o
  -1  10   3      371.88      471.59     26.27 o
   0  10   3     2402.33     2163.51     62.53 o
   1  10   3        8.63       20.89     11.18 o
   2  10   3     3120.88     3405.90    195.36 o
   3  10   3      544.03      481.61     34.68 o
   4  10   3     4817.81     4714.70     69.30 o
   5  10   3      290.44      313.11     36.35 o
   6  10   3      954.37      968.03     61.41 o
   7  10   3      135.63      145.06     35.91 o
   8  10   3     1580.83     1671.94    154.89 o
   9  10   3      139.25       89.52     36.50 o
  10  10   3     2366.59     2379.94    139.26 o
  11  10   3      153.52      222.14     51.79 o
  12  10   3      999.80      994.95     66.21 o
 -14  11   3      115.29       59.22     45.46 o
 -13  11   3      936.70      892.53     59.73 o
 -12  11   3       64.89       17.67     46.50 o
 -11  11   3     2094.73     1920.98    140.76 o
 -10  11   3      326.05      330.84     44.26 o
  -9  11   3     2490.17     2524.83    113.09 o
  -8  11   3       79.40      198.83     34.13 o
  -7  11   3     2311.23     2365.36     55.92 o
  -6  11   3     1722.03     1879.10     52.68 o
  -5  11   3      512.09      478.82     27.70 o
  -4  11   3     3502.20     3648.23     49.57 o
  -3  11   3      172.07       77.68     10.41 o
  -2  11   3     2113.56     2180.77     30.42 o
  -1  11   3     1670.11     1436.51     35.83 o
   0  11   3     3029.94     3052.81     73.61 o
   1  11   3     3061.62     2628.58     80.86 o
   2  11   3      927.19      924.74     36.66 o
   3  11   3     2190.08     2322.29    102.53 o
   4  11   3      310.76      299.07     36.91 o
   5  11   3     2812.63     3247.87    103.90 o
   6  11   3       54.64       67.43     36.27 o
   7  11   3     1414.51     1595.40    121.99 o
   8  11   3      115.20      120.39     38.98 o
   9  11   3     1555.01     1797.27     84.71 o
  10  11   3      439.91      471.72     43.94 o
  11  11   3     1238.80     1300.40     75.96 o
  12  11   3      112.53      121.50     46.92 o
 -14  12   3      491.73      460.14     49.36 o
 -13  12   3       81.76       68.21     41.46 o
 -12  12   3      791.68      726.69    109.40 o
 -11  12   3      784.67      778.44     55.57 o
 -10  12   3     1320.07     1245.46     98.59 o
  -9  12   3     1133.30     1037.58     47.04 o
  -8  12   3     1291.12     1256.82     36.97 o
  -7  12   3     1538.59     1899.51     69.54 o
  -6  12   3      557.95      560.35     32.37 o
  -5  12   3     2324.64     2576.99     49.07 o
  -4  12   3       42.81       58.01     20.46 o
  -3  12   3     5944.05     5628.91    339.17 o
  -2  12   3      483.93      565.18     26.51 o
  -1  12   3     5646.93     5468.16     78.61 o
   0  12   3     1311.70     1111.18     42.33 o
   1  12   3     2309.23     2370.69    140.45 o
   2  12   3      844.85      887.18     26.83 o
   3  12   3      417.20      304.76     36.00 o
   4  12   3     1519.96     1656.27     57.57 o
   5  12   3      913.53      767.70     45.33 o
   6  12   3     1118.54     1115.00     61.41 o
   7  12   3       60.69        6.01     35.84 o
   8  12   3      885.09      861.89     48.91 o
   9  12   3       72.51       44.27     36.10 o
  10  12   3      135.79      139.02     36.08 o
  11  12   3       78.48       48.23     34.89 o
 -14  13   3       38.47       19.19     42.17 o
 -13  13   3       65.99       13.09     43.79 o
 -12  13   3      309.16      204.11     51.19 o
 -11  13   3      500.02      359.53     93.43 o
 -10  13   3     1289.80     1162.18     66.69 o
  -9  13   3      685.66      511.25     40.59 o
  -8  13   3     1284.18     1521.74     73.34 o
  -7  13   3      194.22       93.98     24.06 o
  -6  13   3     2535.83     2970.80     74.94 o
  -5  13   3      565.05      570.76     31.40 o
  -4  13   3     4542.38     4528.74     61.30 o
  -3  13   3       69.67       72.17     21.64 o
  -2  13   3     7822.43     7591.94    112.76 o
  -1  13   3      482.54      483.76     24.18 o
   0  13   3     3957.01     4142.12    154.47 o
   1  13   3       88.62      256.33     29.17 o
   2  13   3     2587.23     2399.02     67.03 o
   3  13   3      668.71      624.65     30.47 o
   4  13   3      908.35      941.68     98.96 o
   5  13   3        3.34        8.75     35.29 o
   6  13   3      290.92      169.38     37.82 o
   7  13   3      268.47      204.87     40.88 o
   8  13   3      157.39      100.21     37.78 o
   9  13   3       82.64       31.93     34.18 o
  10  13   3       57.03       39.08     34.59 o
  11  13   3       18.09        7.19     37.04 o
 -13  14   3      108.86       42.54     41.67 o
 -12  14   3      236.60      162.89     42.29 o
 -11  14   3      272.18      150.48     75.97 o
 -10  14   3       87.91       59.01     39.45 o
  -9  14   3     2012.80     2053.68    111.95 o
  -8  14   3      207.45      148.73     25.83 o
  -7  14   3     1502.39     1622.82     71.55 o
  -6  14   3       81.09      202.21     28.86 o
  -5  14   3     5435.09     5698.81     83.06 o
  -4  14   3       61.59       16.87     22.47 o
  -3  14   3     1740.55     1675.42     40.56 o
  -2  14   3      164.66      311.07     32.90 o
  -1  14   3     3396.70     3394.28     95.84 o
   0  14   3      327.69      335.60     20.61 o
   1  14   3     3154.26     2946.45     96.03 o
   2  14   3       88.32      367.39     36.10 o
   3  14   3     1915.58     1696.77     84.97 o
   4  14   3      922.17      868.94     46.58 o
   5  14   3      521.57      532.87     40.15 o
   6  14   3       28.23       15.31     36.98 o
   7  14   3       44.20        7.04     36.43 o
   8  14   3      110.48      106.37     43.75 o
   9  14   3       26.99       39.91     37.34 o
  10  14   3      304.79      233.50     47.94 o
 -12  15   3      391.85      340.34     59.63 o
 -11  15   3      965.16      878.28     57.67 o
 -10  15   3      523.33      552.04     83.11 o
  -9  15   3      857.44     1005.59     47.42 o
  -8  15   3      739.79      676.74     60.98 o
  -7  15   3      631.15      557.61     61.42 o
  -6  15   3      880.19      747.31     38.00 o
  -5  15   3      246.67      408.19     44.18 o
  -4  15   3     1622.46     1762.67     44.56 o
  -3  15   3      299.16      258.63     26.12 o
  -2  15   3     5328.28     5230.56    197.93 o
  -1  15   3      401.67      423.54     25.64 o
   0  15   3     1053.52     1110.65     45.27 o
   1  15   3      246.46      275.61     29.27 o
   2  15   3      988.27      967.24     31.49 o
   3  15   3      568.53      531.61     31.71 o
   4  15   3      190.75      125.70     39.52 o
   5  15   3      700.98      599.21     44.66 o
   6  15   3      350.87      297.70     40.49 o
   7  15   3     1066.17     1069.27     53.59 o
   8  15   3       38.88       50.66     39.19 o
   9  15   3      440.60      360.11     43.84 o
  10  15   3       34.04       52.03     39.73 o
 -12  16   3      769.94      772.43     73.10 o
 -11  16   3      473.61      386.77     46.03 o
 -10  16   3     1342.74     1403.34    121.37 o
  -9  16   3      144.83      136.68     35.19 o
  -8  16   3     1485.61     1399.28     79.64 o
  -7  16   3      372.31      278.07     41.71 o
  -6  16   3      238.63      286.03     30.46 o
  -5  16   3      129.68      103.50     25.16 o
  -4  16   3      244.63      214.34     25.39 o
  -3  16   3      429.75      450.46     33.72 o
  -2  16   3      703.84     1167.96    109.93 o
  -1  16   3      297.33      457.66     40.30 o
   0  16   3      402.04      381.91     48.57 o
   1  16   3      584.89      539.46     28.12 o
   2  16   3      469.12      618.71     47.49 o
   3  16   3      343.39      411.04     31.38 o
   4  16   3     1596.15     1602.11     56.42 o
   5  16   3       39.75       23.85     35.26 o
   6  16   3     1816.75     1804.61     75.57 o
   7  16   3       14.01       47.18     39.38 o
   8  16   3     1244.16     1224.94     65.52 o
   9  16   3      125.71      125.44     49.34 o
 -11  17   3      847.94      887.93    122.88 o
 -10  17   3       13.69       57.67     35.21 o
  -9  17   3     1851.61     1690.05     56.34 o
  -8  17   3       51.71       25.34     30.87 o
  -7  17   3      698.59      623.90     68.09 o
  -6  17   3      328.87      299.08     34.27 o
  -5  17   3      318.45      280.58     29.51 o
  -4  17   3      177.89      197.09     30.70 o
  -3  17   3       40.99       41.26     20.30 o
  -2  17   3      211.69      225.18     28.28 o
  -1  17   3       27.92      129.04     35.36 o
   0  17   3       29.47       16.10     24.70 o
   1  17   3      506.95      505.24     49.08 o
   2  17   3      168.68      153.47     32.11 o
   3  17   3     1884.76     1876.20     76.76 o
   4  17   3       16.15       48.51     35.44 o
   5  17   3     1017.52     1034.67     61.95 o
   6  17   3       80.06       53.11     39.28 o
   7  17   3     1904.40     1899.30     65.63 o
   8  17   3      272.42      290.00     42.64 o
 -10  18   3      445.97      433.84     62.35 o
  -9  18   3      398.54      430.60     50.41 o
  -8  18   3      669.39      571.88     51.12 o
  -7  18   3      248.59      279.96     41.39 o
  -6  18   3      377.52      471.74     59.49 o
  -5  18   3      995.16      851.84     49.92 o
  -4  18   3      209.14      230.34     34.97 o
  -3  18   3      220.32      288.75     56.03 o
  -2  18   3      585.46      584.65     45.52 o
  -1  18   3      442.73      509.55     43.26 o
   0  18   3      199.23      306.05     51.99 o
   1  18   3      605.88      581.12     40.74 o
   2  18   3      950.87      893.37     62.29 o
   3  18   3      589.96      531.93     42.45 o
   4  18   3      252.79      255.89     50.02 o
   5  18   3      584.95      504.62     45.74 o
   6  18   3     1209.03     1152.15     54.76 o
   7  18   3       21.66       33.07     39.78 o
  -9  19   3       49.64       99.46     43.52 o
  -8  19   3      184.32      162.81     41.75 o
  -7  19   3       96.06      164.91     35.51 o
  -6  19   3      909.58      827.10     44.56 o
  -5  19   3      269.09      303.12     46.03 o
  -4  19   3     1457.35     1404.65     72.96 o
  -3  19   3      208.29      189.67     38.91 o
  -2  19   3     3175.53     3235.89    144.70 o
  -1  19   3       26.07       96.54     37.05 o
   0  19   3     1283.90     1422.27     85.80 o
   1  19   3       71.02       91.15     46.64 o
   2  19   3      997.86     1118.27     80.04 o
   3  19   3      185.27      106.96     50.04 o
   4  19   3      265.04      300.10     74.30 o
   5  19   3      559.01      610.08     60.31 o
   6  19   3      208.88      183.08     39.01 o
  -8  20   3       31.33      106.90     45.14 o
  -7  20   3     1047.69     1057.02     48.86 o
  -6  20   3      100.32       77.48     43.49 o
  -5  20   3     1229.46     1282.22     88.24 o
  -4  20   3      139.48      213.71     39.95 o
  -3  20   3     2234.62     2344.26     96.66 o
  -2  20   3      764.56      811.65     63.87 o
  -1  20   3     1845.12     1977.27     99.24 o
   0  20   3        3.41      107.11     45.18 o
   1  20   3     1620.61     1658.80     72.72 o
   2  20   3        5.97       17.27     47.30 o
   3  20   3      668.19      688.33     56.96 o
   4  20   3        6.27       30.42     46.33 o
   5  20   3      223.11      254.24     53.33 o
  -6  21   3      935.70      938.45     58.80 o
  -5  21   3      146.08      200.73     39.57 o
  -4  21   3     1709.36     1524.35    137.12 o
  -3  21   3      212.59      310.88     42.15 o
  -2  21   3      906.96      992.03     63.33 o
  -1  21   3       57.63       96.06     38.34 o
   0  21   3     1365.63     1265.24    103.78 o
   1  21   3      134.36      216.42     49.45 o
   2  21   3     1053.57     1115.10     86.34 o
   3  21   3      103.36       97.17     54.24 o
   4  21   3      590.50      690.20     78.16 o
  -4  22   3       15.92      102.30     37.14 o
  -3  22   3      232.65      144.43     38.35 o
  -2  22   3      402.51      429.79     43.04 o
  -1  22   3      500.87      484.37     51.71 o
   0  22   3       67.34      154.67     79.94 o
   1  22   3      527.26      542.29     95.56 o
 -16   0   4      288.97      408.65     56.21 o
 -14   0   4     1328.29     1339.33     78.49 o
 -12   0   4     1036.36     1349.92     71.18 o
 -10   0   4     5060.65     6575.34    108.76 o
  -8   0   4     6785.04     6145.56     90.64 o
  -6   0   4    16654.50    17104.78    335.30 o
  -4   0   4     2026.81     1828.58     25.23 o
  -2   0   4    18364.10    16474.51    151.24 o
   0   0   4      784.13      624.37     27.54 o
   2   0   4     5944.20     5633.92    120.71 o
   4   0   4     4048.77     3526.18     51.55 o
   6   0   4      270.28      387.06    159.54 o
   8   0   4      811.00      763.40     32.27 o
  10   0   4      881.55      891.45     75.02 o
  12   0   4      926.18      934.44    102.56 o
 -17   1   4      170.87       68.45     37.94 o
 -16   1   4      274.64      226.36     35.96 o
 -15   1   4        1.86       24.42     32.15 o
 -14   1   4     1520.74     1589.83     56.37 o
 -13   1   4      842.99      791.93     45.03 o
 -12   1   4      228.81      191.21     35.31 o
 -11   1   4     2474.66     2576.80     64.15 o
 -10   1   4     2109.65     2236.00     50.60 o
  -9   1   4     3403.91     3156.99     54.07 o
  -8   1   4      254.22      438.39     27.42 o
  -7   1   4     1156.55     1597.42     51.43 o
  -6   1   4      603.29      575.68     17.16 o
  -5   1   4     6136.32     5900.09     41.59 o
  -4   1   4     4599.07     4612.91     31.72 o
  -3   1   4    23731.09    22075.41    119.72 o
  -2   1   4      857.03     1166.50     25.05 o
  -1   1   4    12746.40    11712.94    300.18 o
   0   1   4     1513.71     1414.84     45.78 o
   1   1   4    11156.78     9469.27    290.70 o
   2   1   4     3190.73     2768.74    100.51 o
   3   1   4     3015.22     2626.86    130.15 o
   4   1   4     3634.32     3152.78     73.47 o
   5   1   4     1480.72     1368.52    126.65 o
   6   1   4     1690.03     1396.95     46.05 o
   7   1   4       46.11       30.39     12.32 o
   8   1   4      147.71      123.50     16.39 o
   9   1   4     1125.68     1215.45     37.04 o
  10   1   4       55.21       39.99     25.77 o
  11   1   4      630.57      477.50     43.09 o
  12   1   4      229.24      175.18     35.93 o
  13   1   4      513.54      465.43     65.98 o
 -17   2   4      504.49      424.12     42.32 o
 -16   2   4       44.48       77.77     36.18 o
 -15   2   4     1403.10     1584.86     88.80 o
 -14   2   4       29.61       89.04     37.75 o
 -13   2   4     2584.83     2396.73     93.75 o
 -12   2   4      706.22      842.35     42.44 o
 -11   2   4     2734.35     3104.89     61.55 o
 -10   2   4      793.70      916.53     39.22 o
  -9   2   4     2272.77     1974.11     87.72 o
  -8   2   4     3044.91     2901.73    220.04 o
  -7   2   4     5824.33     5364.15     57.23 o
  -6   2   4     1568.07     1900.10     27.32 o
  -5   2   4       76.13      213.85     11.16 o
  -4   2   4     3700.63     3482.18     48.56 o
  -3   2   4     1128.21      922.99     22.23 o
  -2   2   4     5538.86     4980.56     69.97 o
  -1   2   4     3271.20     2679.95     71.05 o
   0   2   4     2640.62     2605.20    206.42 o
   1   2   4     6260.70     6635.35    419.30 o
   2   2   4     2596.00     2301.07     44.95 o
   3   2   4     5581.42     5422.91     90.16 o
   4   2   4     1102.16     1026.75     49.88 o
   5   2   4     7604.43     7250.32    157.89 o
   6   2   4      351.49      275.08     17.08 o
   7   2   4     1404.99     1195.16     28.15 o
   8   2   4      399.39      348.26     18.49 o
   9   2   4      618.35      655.51     28.05 o
  10   2   4      458.01      370.70     38.65 o
  11   2   4      831.75      715.08     76.77 o
  12   2   4      432.40      475.24     43.57 o
  13   2   4      351.69      263.64     59.48 o
 -17   3   4       50.27       32.63     46.75 o
 -16   3   4     1882.44     1846.46     61.62 o
 -15   3   4        4.87       22.36     34.82 o
 -14   3   4     3125.03     3594.74     74.07 o
 -13   3   4       43.04       59.30     36.58 o
 -12   3   4     2330.59     2125.56     91.10 o
 -11   3   4      757.35      771.76     39.21 o
 -10   3   4     5024.10     5049.85    104.45 o
  -9   3   4      733.30      900.38     35.20 o
  -8   3   4     3572.66     3061.02    131.61 o
  -7   3   4     1574.73     1808.59     36.42 o
  -6   3   4     3622.66     3378.01     34.52 o
  -5   3   4      524.85      716.28     16.09 o
  -4   3   4     1852.32     1492.97     22.23 o
  -3   3   4      225.61      394.38     13.29 o
  -2   3   4      765.13      547.24     14.80 o
  -1   3   4      101.20      119.80      8.57 o
   0   3   4     7383.53     6398.77     57.36 o
   1   3   4      110.78      132.96     14.80 o
   2   3   4     5770.22     5855.03    109.58 o
   3   3   4     4057.36     4199.93    156.94 o
   4   3   4     6300.86     5754.39    150.19 o
   5   3   4       11.88       31.19     12.14 o
   6   3   4     4167.30     3629.55     98.95 o
   7   3   4       17.60       44.31     24.75 o
   8   3   4     1522.33     1494.34     32.56 o
   9   3   4      407.01      378.31     22.84 o
  10   3   4     1514.07     1526.33     59.39 o
  11   3   4       85.03       77.08     33.17 o
  12   3   4      789.84      647.75     47.43 o
  13   3   4       95.26       71.00     35.42 o
 -17   4   4     1068.74     1077.31     77.99 o
 -16   4   4       35.69       48.22     44.41 o
 -15   4   4     1402.58     1367.09     52.77 o
 -14   4   4      238.34      189.01     35.26 o
 -13   4   4     3574.07     3649.93     98.28 o
 -12   4   4     2164.87     2167.50     59.36 o
 -11   4   4     2250.50     2531.83     56.18 o
 -10   4   4      374.49      556.90     33.74 o
  -9   4   4     3483.19     3588.50     71.55 o
  -8   4   4      409.68      443.40     29.92 o
  -7   4   4     2329.62     2143.14     42.87 o
  -6   4   4     4923.50     5084.93     42.26 o
  -5   4   4     1609.79     1418.94     23.52 o
  -4   4   4      350.43      365.48     14.70 o
  -3   4   4     1824.36     2864.94     35.98 o
  -2   4   4      221.39      262.40     17.31 o
  -1   4   4      659.25      942.82     18.88 o
   0   4   4     1271.58     1067.48     32.35 o
   1   4   4     4031.42     3872.47     88.27 o
   2   4   4     3731.36     3652.32    116.78 o
   3   4   4     8148.22     7687.66    233.13 o
   4   4   4      181.12      206.80     11.94 o
   5   4   4     8022.72     7491.17    163.00 o
   6   4   4       70.19      123.00     14.96 o
   7   4   4     4512.06     4389.16    136.04 o
   8   4   4     1550.32     1301.73     56.34 o
   9   4   4     3191.21     3030.34    112.51 o
  10   4   4      105.85       81.72     36.38 o
  11   4   4     1633.15     1566.45     93.06 o
  12   4   4      111.48       83.48     33.70 o
  13   4   4      402.05      324.97     40.20 o
 -16   5   4      899.03      815.07     58.80 o
 -15   5   4       19.04       14.94     42.61 o
 -14   5   4     1003.95      842.85     43.37 o
 -13   5   4      322.52      307.72     47.70 o
 -12   5   4     6739.50     7772.99     92.49 o
 -11   5   4      507.92      468.21     34.10 o
 -10   5   4     1321.78     1374.21     40.91 o
  -9   5   4     1468.46     1026.68    203.66 o
  -8   5   4     1354.70     1487.31     86.30 o
  -7   5   4     2418.22     2482.08     59.85 o
  -6   5   4     2051.85     1768.91     28.80 o
  -5   5   4     5534.21     5411.60     78.76 o
  -4   5   4      555.70      511.13     16.04 o
  -3   5   4     5916.82     5247.93     75.56 o
  -2   5   4      557.67     1039.92     24.79 o
  -1   5   4     4763.24     4366.23    140.41 o
   0   5   4     1702.86     1249.17    187.05 o
   1   5   4     3632.70     3778.13    216.84 o
   2   5   4      510.01      622.28    129.66 o
   3   5   4     1778.87     1879.18     77.35 o
   4   5   4     2911.24     2935.34    131.87 o
   5   5   4       52.64       26.70     18.38 o
   6   5   4     2937.83     2789.10     47.20 o
   7   5   4      129.96      121.12     17.62 o
   8   5   4     4945.24     5055.19    245.35 o
   9   5   4      417.65      422.36     43.19 o
  10   5   4     1671.46     1534.01     54.34 o
  11   5   4      167.05      192.57     35.70 o
  12   5   4      422.01      344.42     38.80 o
  13   5   4      275.97      258.32     44.85 o
 -16   6   4       67.42       73.73     39.61 o
 -15   6   4      254.57      192.54     45.44 o
 -14   6   4       50.11       72.81     42.98 o
 -13   6   4      283.67      184.71     46.28 o
 -12   6   4      684.95     1365.38     79.50 o
 -11   6   4      250.10      275.10     32.22 o
 -10   6   4      859.16     1576.06     50.50 o
  -9   6   4      237.75      288.07     89.00 o
  -8   6   4     4993.75     4828.55     79.39 o
  -7   6   4     1128.63     1084.74     23.75 o
  -6   6   4     8799.99     8545.61     54.86 o
  -5   6   4     2463.14     2498.79     38.81 o
  -4   6   4    11723.48    12517.63    259.40 o
  -3   6   4     2248.29     2147.66     77.91 o
  -2   6   4    13801.34    13172.25    190.25 o
  -1   6   4      695.31     1021.57     20.56 o
   0   6   4    11975.38    11640.62    204.23 o
   1   6   4      638.37      434.51     74.39 o
   2   6   4     8952.09     7683.40     67.05 o
   3   6   4     1223.16     1229.93     89.69 o
   4   6   4     1226.55     1205.56     66.07 o
   5   6   4      298.79      311.67     31.80 o
   6   6   4       22.17       58.70     26.95 o
   7   6   4      892.09      915.88     77.15 o
   8   6   4      746.18      893.24     76.93 o
   9   6   4     1401.39     1352.19     68.95 o
  10   6   4      228.64      186.37     34.39 o
  11   6   4       48.60       40.60     32.10 o
  12   6   4      299.60      244.20     44.46 o
 -16   7   4       35.13       50.23     65.77 o
 -15   7   4      110.71       17.60     54.62 o
 -14   7   4       50.93       59.29     61.60 o
 -13   7   4      112.23       66.13     66.47 o
 -12   7   4      293.70      353.07     71.14 o
 -11   7   4      176.36      270.38     30.52 o
 -10   7   4      143.81      167.68     27.25 o
  -9   7   4     2835.10     3321.18     98.19 o
  -8   7   4      140.38      198.98     22.27 o
  -7   7   4    12634.97    12772.23    203.82 o
  -6   7   4     1511.85     1518.72     41.66 o
  -5   7   4     9971.70    10257.10    153.38 o
  -4   7   4     4517.51     5546.45    151.17 o
  -3   7   4    18064.28    18772.30    405.87 o
  -2   7   4      191.46      245.33     10.95 o
  -1   7   4     9658.91     8865.83    186.51 o
   0   7   4      172.15      155.99     13.70 o
   1   7   4     8358.63     8119.39    344.26 o
   2   7   4      435.39      415.83     56.25 o
   3   7   4     7105.23     6730.40    201.66 o
   4   7   4      926.83     1058.56     55.02 o
   5   7   4      790.78      853.75     47.77 o
   6   7   4      391.96      351.92     27.10 o
   7   7   4      180.24      180.22     36.46 o
   8   7   4       40.12       33.08     30.13 o
   9   7   4      154.86      160.85     26.68 o
  10   7   4       97.76       67.19     29.49 o
  11   7   4      272.01      268.74     47.03 o
  12   7   4       39.76       17.98     41.52 o
 -16   8   4       79.99      102.31     64.30 o
 -15   8   4      340.50      332.37     69.22 o
 -14   8   4      168.35      183.15     66.79 o
 -13   8   4     1611.46     1626.10    165.24 o
 -12   8   4     1775.05     1528.56    133.90 o
 -11   8   4     1256.11     1133.63     84.48 o
 -10   8   4     2228.26     2325.28     89.71 o
  -9   8   4     1178.80     1035.96     41.42 o
  -8   8   4     3862.34     4185.62    153.12 o
  -7   8   4      170.79      360.51     25.96 o
  -6   8   4     1713.22     1764.33     39.23 o
  -5   8   4      269.90      360.70     19.28 o
  -4   8   4     7198.33     7553.61    126.89 o
  -3   8   4      488.82      672.56     32.31 o
  -2   8   4     9205.05     9407.39    232.88 o
  -1   8   4      129.14      133.33     14.28 o
   0   8   4    11366.09    10829.44    444.92 o
   1   8   4      832.43      640.45    116.12 o
   2   8   4     3330.72     3591.33     75.25 o
   3   8   4     2870.37     2802.56    179.33 o
   4   8   4      426.98      377.32     38.28 o
   5   8   4     2283.94     2253.12    108.83 o
   6   8   4       34.92       22.11     32.13 o
   7   8   4      953.13     1024.43    113.49 o
   8   8   4     1095.17     1310.71    104.72 o
   9   8   4     1384.82     1371.90     60.86 o
  10   8   4      211.10      222.16     38.64 o
  11   8   4      443.52      400.66     51.04 o
  12   8   4      317.70      296.54     49.15 o
 -15   9   4       43.25       44.76     47.17 o
 -14   9   4      680.85      612.52     92.11 o
 -13   9   4      235.41      121.55     69.84 o
 -12   9   4     4595.68     4490.99    215.57 o
 -11   9   4      151.18      151.75     43.38 o
 -10   9   4     1920.71     1970.14     63.28 o
  -9   9   4      338.01      337.43     33.83 o
  -8   9   4     1630.33     1657.32     35.36 o
  -7   9   4     1609.67     1594.94    132.78 o
  -6   9   4     1100.53     1050.58     28.26 o
  -5   9   4     4319.92     4506.92    114.32 o
  -4   9   4      399.80      517.86     18.98 o
  -3   9   4     3570.93     4235.33    108.82 o
  -2   9   4      784.43     1016.94     34.65 o
  -1   9   4     3041.26     3089.79     48.97 o
   0   9   4     3577.20     3569.92    113.08 o
   1   9   4     1897.15     1584.38     79.93 o
   2   9   4     2491.87     2448.02    119.65 o
   3   9   4      404.11      393.09     34.45 o
   4   9   4     2250.12     2216.06     76.21 o
   5   9   4      567.65      566.20     39.08 o
   6   9   4     1205.05     1167.44     47.19 o
   7   9   4      355.06      368.20     48.25 o
   8   9   4     2545.10     2539.91     72.10 o
   9   9   4      226.22      198.11     37.55 o
  10   9   4     1728.08     1579.29     65.24 o
  11   9   4       95.72       53.23     48.62 o
  12   9   4      877.59      929.55     65.40 o
 -15  10   4     1408.39     1239.78    142.25 o
 -14  10   4       61.39       30.39     47.46 o
 -13  10   4     1381.71     1415.73    124.27 o
 -12  10   4      165.51      164.05     48.06 o
 -11  10   4     2285.47     2344.14     76.45 o
 -10  10   4      103.03       58.47     36.80 o
  -9  10   4     2326.91     2263.00     55.68 o
  -8  10   4     1414.57     1190.87     32.75 o
  -7  10   4     2612.71     2599.00     45.12 o
  -6  10   4      325.53      446.44     23.12 o
  -5  10   4      813.50      923.49     25.79 o
  -4  10   4      152.06      210.53     18.15 o
  -3  10   4      877.09      891.96     24.19 o
  -2  10   4      355.85      254.62     14.71 o
  -1  10   4     2434.61     2887.36     76.30 o
   0  10   4       92.86       79.38     11.24 o
   1  10   4     3676.95     3704.12    261.64 o
   2  10   4       14.57       43.01     17.60 o
   3  10   4     3603.48     4050.26    245.35 o
   4  10   4       11.78       21.28     37.77 o
   5  10   4     2434.07     2787.38    102.31 o
   6  10   4      383.45      442.62     48.25 o
   7  10   4     2914.76     3068.79     82.51 o
   8  10   4      210.16      239.27     41.78 o
   9  10   4     2653.70     2632.89     68.49 o
  10  10   4       88.41       85.53     34.32 o
  11  10   4      783.80      747.77     59.48 o
 -15  11   4       19.42       10.99     44.57 o
 -14  11   4     1522.47     1303.18    110.06 o
 -13  11   4      134.87      147.09     65.61 o
 -12  11   4     1552.88     1635.83     80.00 o
 -11  11   4      476.73      490.77     47.71 o
 -10  11   4     1786.47     1894.72     62.16 o
  -9  11   4      511.63      409.58     35.95 o
  -8  11   4      862.95      978.93     33.46 o
  -7  11   4     1080.18     1178.25     33.07 o
  -6  11   4      950.82      843.55     28.36 o
  -5  11   4     1169.14     1310.96     31.27 o
  -4  11   4      110.34      152.64     16.99 o
  -3  11   4     3386.98     3744.74     43.36 o
  -2  11   4     1843.59     1397.02     39.59 o
  -1  11   4      993.24      933.47     42.83 o
   0  11   4     1346.48     1386.37     50.30 o
   1  11   4     1013.53      941.53     30.65 o
   2  11   4     2352.76     2246.80    154.98 o
   3  11   4      320.81      254.58     31.33 o
   4  11   4     3355.80     3664.26    210.26 o
   5  11   4       31.14       40.12     35.51 o
   6  11   4     1051.23     1267.24    151.87 o
   7  11   4       38.50       45.26     38.20 o
   8  11   4     2395.47     2648.11    134.33 o
   9  11   4      361.66      395.92     42.74 o
  10  11   4      955.99      979.88     49.49 o
  11  11   4       78.23       42.42     48.25 o
 -14  12   4        1.95       22.42     42.91 o
 -13  12   4      163.08      150.90     44.31 o
 -12  12   4      906.63      841.04     57.06 o
 -11  12   4      476.35      411.49     48.57 o
 -10  12   4      653.58      612.08     57.87 o
  -9  12   4     1505.66     1479.69     65.52 o
  -8  12   4     1493.33     1464.70     50.48 o
  -7  12   4      388.16      313.48     26.27 o
  -6  12   4     1758.62     1616.16     36.65 o
  -5  12   4      160.67      137.24     20.98 o
  -4  12   4     6339.48     6558.84     88.25 o
  -3  12   4      165.40      120.75     14.32 o
  -2  12   4     6129.44     6337.01     85.20 o
  -1  12   4      985.24      856.55     41.62 o
   0  12   4     2636.91     2638.48     94.19 o
   1  12   4     1327.63     1188.68     37.01 o
   2  12   4     1145.42     1241.96     80.20 o
   3  12   4     1689.36     1851.92    102.80 o
   4  12   4      861.68      810.50     57.29 o
   5  12   4     1049.29     1020.81     51.54 o
   6  12   4      222.69      168.12     38.20 o
   7  12   4     1461.77     1749.98     70.73 o
   8  12   4      294.37      288.35     41.44 o
   9  12   4      216.07      179.11     38.96 o
  10  12   4      162.09      154.91     35.70 o
  11  12   4      433.25      433.69     56.13 o
 -14  13   4       84.18       46.93     42.03 o
 -13  13   4      337.44      223.32     46.03 o
 -12  13   4      195.30      143.91     46.40 o
 -11  13   4      959.42      965.38     63.44 o
 -10  13   4      345.60      293.61     41.88 o
  -9  13   4     2012.08     2375.58     87.18 o
  -8  13   4      281.43      234.56     33.71 o
  -7  13   4     1476.55     1529.09     82.98 o
  -6  13   4       15.85       54.55     20.58 o
  -5  13   4     4855.24     5345.10     93.50 o
  -4  13   4       59.63       84.17     19.15 o
  -3  13   4     4628.24     4579.74    139.26 o
  -2  13   4      110.41      147.55     15.29 o
  -1  13   4     2881.15     2894.05     84.29 o
   0  13   4       62.71      102.60     14.18 o
   1  13   4     1944.53     2084.32    122.13 o
   2  13   4      975.09      873.48     52.66 o
   3  13   4     1491.82     1506.57     61.68 o
   4  13   4       58.09       56.40     36.43 o
   5  13   4      575.92      542.63     43.58 o
   6  13   4      500.77      403.17     40.79 o
   7  13   4      391.92      357.38     56.02 o
   8  13   4       59.58       30.05     37.28 o
   9  13   4       13.65       44.49     36.98 o
  10  13   4        8.53       30.02     33.25 o
 -13  14   4       77.63        5.27     39.61 o
 -12  14   4      199.52      170.25     41.65 o
 -11  14   4      334.14      313.43     43.77 o
 -10  14   4      954.17     1035.43    118.88 o
  -9  14   4       87.17      103.12     32.48 o
  -8  14   4     1809.45     1880.67     53.34 o
  -7  14   4      286.50      276.75     40.97 o
  -6  14   4     4580.65     4779.97     61.03 o
  -5  14   4      356.67      326.36     26.37 o
  -4  14   4     2270.76     2464.06     43.37 o
  -3  14   4        5.23       20.87     18.57 o
  -2  14   4     2004.70     2619.18    111.83 o
  -1  14   4      888.33      845.26     38.79 o
   0  14   4     1510.19     1553.57    105.68 o
   1  14   4       78.03      104.20     18.80 o
   2  14   4     1682.04     1662.64     68.58 o
   3  14   4      302.22      370.83     40.35 o
   4  14   4      681.43      676.92     45.23 o
   5  14   4       29.73       31.11     38.00 o
   6  14   4      658.49      668.54     48.16 o
   7  14   4      375.23      301.72     44.68 o
   8  14   4        2.14        7.40     38.95 o
   9  14   4      111.39       48.42     38.61 o
  10  14   4      222.84      205.64     42.12 o
 -13  15   4       50.16        4.46     37.41 o
 -12  15   4      372.24      345.55     75.18 o
 -11  15   4      544.14      543.24     48.49 o
 -10  15   4     1051.01     1205.81     49.45 o
  -9  15   4      576.30      654.95     40.11 o
  -8  15   4      293.92      304.86     38.64 o
  -7  15   4     1432.22     1450.96     44.06 o
  -6  15   4      187.38      195.70     25.34 o
  -5  15   4     1008.95     1023.05     35.20 o
  -4  15   4       21.61       14.72     19.49 o
  -3  15   4     1454.21     1424.51     36.11 o
  -2  15   4     1101.84      985.91     40.97 o
  -1  15   4     1116.12     1083.58     34.73 o
   0  15   4     1617.87     1452.17     51.36 o
   1  15   4      530.28      652.37     55.78 o
   2  15   4      501.10      667.63     60.86 o
   3  15   4      211.24      182.96     36.44 o
   4  15   4      654.68      620.40     45.41 o
   5  15   4      793.63      733.13     47.58 o
   6  15   4      477.47      525.08     55.65 o
   7  15   4       76.02       56.20     38.83 o
   8  15   4     1021.17      985.83     55.80 o
   9  15   4       50.13       28.43     38.83 o
 -12  16   4       95.79       84.87     38.73 o
 -11  16   4      733.80      779.11     49.75 o
 -10  16   4      225.90      166.48     37.91 o
  -9  16   4      985.35     1013.51     46.57 o
  -8  16   4      479.77      405.48     51.00 o
  -7  16   4      416.78      395.06     40.65 o
  -6  16   4      442.20      413.86     28.86 o
  -5  16   4      434.55      307.98     31.36 o
  -4  16   4       22.80       10.54     25.55 o
  -3  16   4       44.27       47.59     25.98 o
  -2  16   4      199.55      252.14     27.41 o
  -1  16   4      671.51      523.89     36.97 o
   0  16   4      178.75      200.42     23.63 o
   1  16   4     1578.73     1657.55     52.42 o
   2  16   4       57.06       65.33     36.08 o
   3  16   4      786.33      891.20     68.81 o
   4  16   4       33.48       43.46     38.06 o
   5  16   4     1960.61     2013.60    103.77 o
   6  16   4        8.72       92.61     46.33 o
   7  16   4     1636.14     1852.61     67.31 o
   8  16   4        9.78       72.07     40.22 o
 -11  17   4       21.90       14.07     55.72 o
 -10  17   4      964.60      874.16     86.28 o
  -9  17   4       23.79       20.83     40.43 o
  -8  17   4      670.03      800.43     59.74 o
  -7  17   4      103.29      144.64     31.13 o
  -6  17   4      212.41      252.05     32.33 o
  -5  17   4       89.51      160.33     29.51 o
  -4  17   4      516.50      604.99     52.63 o
  -3  17   4      288.93      338.74     29.29 o
  -2  17   4      312.12      360.53     47.15 o
  -1  17   4       29.69      108.95     33.62 o
   0  17   4      590.84      486.70     42.22 o
   1  17   4      177.51      262.99     50.56 o
   2  17   4     1510.85     1548.37     76.21 o
   3  17   4       92.71       70.41     36.49 o
   4  17   4     1298.90     1397.01     91.29 o
   5  17   4      229.88      246.30     45.69 o
   6  17   4     2465.74     2509.28     72.25 o
   7  17   4      145.03      223.55     44.39 o
   8  17   4     1065.01     1045.42     57.13 o
 -10  18   4      101.79       77.57     46.15 o
  -9  18   4      427.77      337.77     47.82 o
  -8  18   4      579.44      604.79     52.95 o
  -7  18   4      154.00      205.87     34.54 o
  -6  18   4     1050.37      927.71     55.08 o
  -5  18   4      348.98      364.61     33.37 o
  -4  18   4      157.83      186.82     29.01 o
  -3  18   4       50.96      106.30     37.01 o
  -2  18   4      462.84      508.71     40.19 o
  -1  18   4      190.78      428.00     59.02 o
   0  18   4      456.25      524.41    135.80 o
   1  18   4      931.65      972.68     80.58 o
   2  18   4      636.38      600.06     57.72 o
   3  18   4      623.62      544.06     43.73 o
   4  18   4      202.18      185.31     46.54 o
   5  18   4     1442.09     1446.67     58.70 o
   6  18   4      120.03      162.59     39.24 o
   7  18   4      861.72      780.25     49.02 o
  -9  19   4      372.92      370.10     48.07 o
  -8  19   4      170.73      140.97     44.12 o
  -7  19   4     1591.05     1492.15     54.24 o
  -6  19   4      262.22      199.43     33.90 o
  -5  19   4     1061.25      986.64    105.43 o
  -4  19   4      147.00      162.98     40.75 o
  -3  19   4     1115.98     1260.10     64.95 o
  -2  19   4      642.49      594.97     71.28 o
  -1  19   4      837.90      877.58     76.07 o
   0  19   4        3.44      109.27     59.75 o
   1  19   4     1516.40     1708.94     76.44 o
   2  19   4      306.73      270.72     53.29 o
   3  19   4      256.19      137.23     51.41 o
   4  19   4      522.22      505.20     42.19 o
   5  19   4      345.88      339.95     43.86 o
   6  19   4      417.46      513.88     63.09 o
  -8  20   4     1493.02     1464.95     68.04 o
  -7  20   4      149.35      168.94     35.54 o
  -6  20   4     1648.47     1479.89     99.02 o
  -5  20   4      188.02      117.74     42.86 o
  -4  20   4      712.90      729.83     47.28 o
  -3  20   4      256.38      363.82     54.04 o
  -2  20   4     1165.27     1315.08     91.29 o
  -1  20   4        6.02       36.23     48.80 o
   0  20   4     1861.97     1886.50     77.82 o
   1  20   4       57.63       92.02     51.59 o
   2  20   4     1022.88     1178.70    122.83 o
   3  20   4       94.85       47.63     50.98 o
   4  20   4      213.22      167.12     44.27 o
  -6  21   4       27.68       24.06     52.32 o
  -5  21   4     1555.85     1376.99    119.08 o
  -4  21   4      153.89      176.35     38.23 o
  -3  21   4      979.60     1054.74     66.61 o
  -2  21   4       45.72      122.94     61.90 o
  -1  21   4     1255.71     1279.96    101.21 o
   0  21   4      137.07      244.70     54.96 o
   1  21   4      937.38     1137.54     77.87 o
   2  21   4      317.56      271.00     50.12 o
   3  21   4      384.01      425.44     53.64 o
  -3  22   4       41.50       75.95     45.21 o
  -2  22   4      371.98      426.46     51.90 o
  -1  22   4       42.57      148.46     77.37 o
 -17   0   5      184.60      186.94     53.72 o
 -15   0   5      170.74      233.23     60.03 o
 -13   0   5     1567.53     1709.55     79.49 o
 -11   0   5     3321.97     3712.70    130.10 o
  -9   0   5     2473.50     2940.99    114.91 o
  -7   0   5     7075.06     6880.41     64.75 o
  -5   0   5    15786.08    14901.77    104.72 o
  -3   0   5    19987.21    17762.00    192.96 o
  -1   0   5     9661.49     7645.42    251.65 o
   1   0   5     4301.90     3777.90    106.93 o
   3   0   5     1175.00     1103.04     27.64 o
   5   0   5      135.32      104.04     37.04 o
   7   0   5      393.58      422.48     27.51 o
   9   0   5      209.37      269.50     89.27 o
  11   0   5      780.80      759.71    102.56 o
 -17   1   5      243.43      152.83     37.31 o
 -16   1   5       49.71       13.50     35.45 o
 -15   1   5      520.49      442.25     42.90 o
 -14   1   5      587.06      618.35     46.35 o
 -13   1   5      613.02      483.17     41.52 o
 -12   1   5      510.45      927.43     45.41 o
 -11   1   5      870.02      827.40     42.89 o
 -10   1   5     3574.38     3872.30     66.34 o
  -9   1   5     1611.33     1460.50     44.96 o
  -8   1   5     5588.20     6032.15     62.84 o
  -7   1   5     4843.70     5427.52     41.84 o
  -6   1   5     6779.52     6293.29     66.07 o
  -5   1   5      746.21      863.90     16.80 o
  -4   1   5     6239.71     5582.27     70.13 o
  -3   1   5      319.07      424.85     12.22 o
  -2   1   5     2779.34     2759.51     51.39 o
  -1   1   5      597.91      499.72     36.46 o
   0   1   5     2218.45     1814.59     76.80 o
   1   1   5     1139.82     1085.49     30.44 o
   2   1   5     6548.23     6132.15     59.06 o
   3   1   5      368.27      344.23     56.74 o
   4   1   5     2035.24     1933.33     34.74 o
   5   1   5      670.84      558.05     25.04 o
   6   1   5      154.90      125.75     21.93 o
   7   1   5      188.04      244.49     20.41 o
   8   1   5      172.21      181.69     17.47 o
   9   1   5      102.52       86.14     29.33 o
  10   1   5      640.79      536.27     46.27 o
  11   1   5      122.08       93.50     67.42 o
  12   1   5      446.29      404.74     67.81 o
 -17   2   5       60.92       74.72     37.15 o
 -16   2   5      915.58      761.01     47.41 o
 -15   2   5       36.37        3.69     36.47 o
 -14   2   5     2496.22     2932.63     83.39 o
 -13   2   5      285.61      455.77     41.96 o
 -12   2   5     2583.20     2290.65     57.23 o
 -11   2   5      840.39      948.46     43.01 o
 -10   2   5     1936.83     2186.05     51.16 o
  -9   2   5     1975.73     1851.90     82.01 o
  -8   2   5     3030.85     2837.20     35.38 o
  -7   2   5     4135.33     3553.32     59.03 o
  -6   2   5    11839.86    11540.39     83.99 o
  -5   2   5     4698.08     4439.35     49.15 o
  -4   2   5      925.51      626.58     18.29 o
  -3   2   5     5016.45     4697.38     73.74 o
  -2   2   5     1656.58     1544.07     20.67 o
  -1   2   5     4293.73     3403.98     97.47 o
   0   2   5     4689.26     4108.38    108.28 o
   1   2   5      518.63      381.18     82.60 o
   2   2   5     8802.92     7713.94    397.40 o
   3   2   5      283.39      411.16     59.54 o
   4   2   5     6508.21     6123.58    235.31 o
   5   2   5      302.70      251.23     15.16 o
   6   2   5     1517.40     1314.84     27.28 o
   7   2   5       90.80      110.16     20.13 o
   8   2   5      812.64      697.15     23.62 o
   9   2   5      100.75      150.04     23.49 o
  10   2   5      935.28      996.06     46.01 o
  11   2   5      118.97       32.98     29.24 o
  12   2   5      332.58      289.69     49.88 o
 -17   3   5     1236.95     1390.09    128.89 o
 -16   3   5       27.08       30.55     33.01 o
 -15   3   5     2095.48     2205.47     86.35 o
 -14   3   5       60.56       45.70     36.65 o
 -13   3   5     3722.55     3777.20    143.92 o
 -12   3   5      279.55      269.05     37.31 o
 -11   3   5     2925.95     2633.06     56.42 o
 -10   3   5      192.53      256.95     30.93 o
  -9   3   5     2322.59     1896.96     71.73 o
  -8   3   5     1193.31     1409.23     31.91 o
  -7   3   5     2604.90     2442.12     38.55 o
  -6   3   5     1295.69     2497.70     56.37 o
  -5   3   5     2051.31     2518.76     28.59 o
  -4   3   5      999.52      895.67     18.38 o
  -3   3   5     1543.22     1550.53     32.13 o
  -2   3   5      635.47      607.78     20.89 o
  -1   3   5     1462.63     2100.43    155.43 o
   0   3   5     1609.35     1801.61     85.76 o
   1   3   5     5893.39     5169.38    188.73 o
   2   3   5     1551.42     1765.21     93.37 o
   3   3   5     9047.41     8085.11    194.12 o
   4   3   5      123.78      104.84     11.95 o
   5   3   5     6630.57     5795.28    121.17 o
   6   3   5      330.78      280.41     17.28 o
   7   3   5     1461.03     1369.38     35.33 o
   8   3   5       89.59       81.12     17.90 o
   9   3   5     1383.15     1294.73     42.03 o
  10   3   5       36.00       33.80     32.07 o
  11   3   5      712.26      621.52     51.81 o
  12   3   5       95.51      112.45     44.42 o
 -17   4   5       39.85       73.27     47.76 o
 -16   4   5     1530.13     1458.05     85.81 o
 -15   4   5      171.75      107.94     39.75 o
 -14   4   5     2085.67     1954.97     58.82 o
 -13   4   5      165.19      370.55     41.11 o
 -12   4   5     3521.17     3273.38     91.56 o
 -11   4   5        6.84      196.17     32.22 o
 -10   4   5     1514.23     2245.72     51.19 o
  -9   4   5       83.39      191.17     21.85 o
  -8   4   5     2122.27     2038.44     52.85 o
  -7   4   5     2657.76     2540.88     34.79 o
  -6   4   5      492.13      843.94     23.24 o
  -5   4   5      908.64      835.78     19.88 o
  -4   4   5      525.74      780.82     20.95 o
  -3   4   5     5742.13     6237.15     75.98 o
  -2   4   5     2453.95     2515.94     64.44 o
  -1   4   5     1956.70     1670.16     83.55 o
   0   4   5     4045.06     3570.38    192.55 o
   1   4   5     2608.86     2587.36     51.92 o
   2   4   5     3629.58     3182.53    145.79 o
   3   4   5      348.95      394.49     74.95 o
   4   4   5     6478.24     5790.92    150.03 o
   5   4   5       58.33       34.20      9.69 o
   6   4   5     4135.52     3690.57     88.10 o
   7   4   5      890.04      869.28     32.78 o
   8   4   5     2618.53     2808.34     84.71 o
   9   4   5      207.65      241.78     30.26 o
  10   4   5     1599.73     1463.90     59.09 o
  11   4   5        0.96        0.00     32.87 o
  12   4   5      473.61      458.71     40.84 o
 -17   5   5      856.95      724.28     57.21 o
 -16   5   5        4.79       33.72     47.49 o
 -15   5   5      730.31      587.81     55.06 o
 -14   5   5       96.37      132.41     31.95 o
 -13   5   5     2992.32     2821.30     63.84 o
 -12   5   5       95.52      377.38     36.85 o
 -11   5   5     1475.16     1504.73     62.23 o
 -10   5   5     2653.54     2649.15     90.46 o
  -9   5   5     2026.32     2170.13    116.17 o
  -8   5   5     3029.11     2873.54     37.15 o
  -7   5   5     1931.57     1675.36     36.49 o
  -6   5   5     5896.85     5892.08     92.06 o
  -5   5   5      427.85      445.54     18.84 o
  -4   5   5     4831.56     4528.21     48.21 o
  -3   5   5      689.49      898.12     22.61 o
  -2   5   5     6124.16     5833.14    117.13 o
  -1   5   5     1203.12     1301.43     60.54 o
   0   5   5     7437.44     7205.72     85.97 o
   1   5   5     7494.45     7186.77    100.05 o
   2   5   5     3007.60     2903.18    100.61 o
   3   5   5     3315.80     3394.58    110.37 o
   4   5   5      621.46      502.99     34.54 o
   5   5   5      797.98      785.52     44.68 o
   6   5   5      127.78      119.66     21.85 o
   7   5   5     4312.66     4353.65    117.62 o
   8   5   5      165.50      297.44     71.82 o
   9   5   5     1716.63     1414.76     59.28 o
  10   5   5       38.87       71.36     32.77 o
  11   5   5      612.17      562.99     59.99 o
  12   5   5      454.92      479.47     71.87 o
 -16   6   5      434.73      287.72     66.47 o
 -15   6   5       15.91       35.19     64.88 o
 -14   6   5      392.54      235.51     64.46 o
 -13   6   5      621.13      977.89     51.20 o
 -12   6   5      782.98      833.50     67.66 o
 -11   6   5      640.14      677.58     39.80 o
 -10   6   5      232.78      210.41     38.15 o
  -9   6   5     4618.93     5470.18    318.46 o
  -8   6   5      330.86      369.92     30.91 o
  -7   6   5     7098.01     7122.24     56.31 o
  -6   6   5     2236.14     1960.51     43.54 o
  -5   6   5    16874.14    17691.98    172.80 o
  -4   6   5     1292.79     1761.38     44.10 o
  -3   6   5    10569.26    10455.24     82.68 o
  -2   6   5      184.96      275.97     16.90 o
  -1   6   5    11461.95     9707.30    429.57 o
   0   6   5     1058.55      958.99    147.43 o
   1   6   5     5134.83     5235.30    142.83 o
   2   6   5      602.09      839.30     73.14 o
   3   6   5     1254.10     1246.48    101.32 o
   4   6   5     1028.64      976.48     32.63 o
   5   6   5      170.29      159.04     23.19 o
   6   6   5     3515.86     3713.42    147.21 o
   7   6   5       65.11       48.81     21.40 o
   8   6   5     1724.28     1792.27     51.44 o
   9   6   5      136.24      123.00     27.81 o
  10   6   5      104.30       99.54     33.63 o
  11   6   5      443.66      479.34     49.69 o
  12   6   5      111.78       67.59     42.52 o
 -16   7   5       14.54       45.56     65.64 o
 -15   7   5       44.23       19.65     59.72 o
 -14   7   5       24.16      272.59     71.84 o
 -13   7   5      557.54      517.13     75.66 o
 -12   7   5     1215.45     1792.60    125.35 o
 -11   7   5       74.65      127.58     28.59 o
 -10   7   5     2196.22     2336.29     59.14 o
  -9   7   5      680.09      611.29     22.23 o
  -8   7   5     5120.58     6451.06    173.10 o
  -7   7   5      538.33      577.08     20.74 o
  -6   7   5    10789.05    10894.45    102.29 o
  -5   7   5      231.48      372.26     21.27 o
  -4   7   5     9612.71     9585.43    285.98 o
  -3   7   5      726.49      604.72     34.54 o
  -2   7   5    10161.66     9335.74    240.99 o
  -1   7   5     1008.02      862.96     36.83 o
   0   7   5     3470.00     2639.84    240.68 o
   1   7   5       91.68       72.09     23.12 o
   2   7   5     3811.13     3604.68    108.59 o
   3   7   5       16.63       36.03     23.25 o
   4   7   5      783.20      721.62     31.73 o
   5   7   5      689.43      772.06     32.53 o
   6   7   5      448.05      516.03     30.33 o
   7   7   5       10.00       10.22     20.66 o
   8   7   5      157.89      184.36     33.42 o
   9   7   5       55.97       40.14     24.73 o
  10   7   5      197.90      273.94     45.60 o
  11   7   5       12.09        5.98     42.25 o
  12   7   5      475.48      464.27     81.68 o
 -16   8   5      241.42      161.18     68.69 o
 -15   8   5       48.88       98.18     74.07 o
 -14   8   5      536.79      623.28     79.20 o
 -13   8   5      327.98      458.21     74.88 o
 -12   8   5     1506.43     1370.59     88.40 o
 -11   8   5      256.67      417.92     69.35 o
 -10   8   5      289.18      363.37     28.73 o
  -9   8   5     4476.56     4302.21     95.69 o
  -8   8   5     3969.00     3878.13     86.62 o
  -7   8   5     4912.73     5062.22     90.07 o
  -6   8   5       37.54      116.47     15.75 o
  -5   8   5    10597.64    11799.92    282.63 o
  -4   8   5      473.57      577.39     37.42 o
  -3   8   5     4436.97     4012.67     42.78 o
  -2   8   5     1056.34      795.34     43.99 o
  -1   8   5     4508.95     3854.69    161.43 o
   0   8   5      519.68      447.92     39.57 o
   1   8   5     5638.27     6082.74    113.40 o
   2   8   5     1996.38     1865.08     44.96 o
   3   8   5     1482.98     1533.39     53.18 o
   4   8   5     2166.98     2153.81     48.25 o
   5   8   5       90.23      107.29     26.24 o
   6   8   5     1363.96     1311.36    113.22 o
   7   8   5      916.66      923.85     45.97 o
   8   8   5      694.38      609.83     43.19 o
   9   8   5      197.21      180.07     32.51 o
  10   8   5      393.32      295.03     34.19 o
  11   8   5      362.37      397.45     58.52 o
 -16   9   5       77.76       74.82     66.22 o
 -15   9   5      847.68      736.57    103.51 o
 -14   9   5      312.08      215.48     72.95 o
 -13   9   5     2551.25     2791.80    197.52 o
 -12   9   5      331.86      296.35     73.54 o
 -11   9   5      867.74      807.39     74.31 o
 -10   9   5      340.94      300.59     38.53 o
  -9   9   5     1877.91     1712.16     37.79 o
  -8   9   5      648.29      565.56     18.40 o
  -7   9   5     1212.16     1088.49     30.60 o
  -6   9   5     3501.22     3764.61     79.80 o
  -5   9   5      530.73      566.99     29.92 o
  -4   9   5     4010.48     4018.68     40.59 o
  -3   9   5      794.59      840.46     28.39 o
  -2   9   5     2273.13     2294.21     91.20 o
  -1   9   5      394.44      808.80     98.41 o
   0   9   5     1134.69      974.66     63.50 o
   1   9   5     3463.89     3978.70    194.22 o
   2   9   5     1668.45     1829.65     69.10 o
   3   9   5     6005.10     6251.43    121.99 o
   4   9   5       18.31       20.01     39.66 o
   5   9   5      844.45      750.62     44.76 o
   6   9   5      161.11      193.60     37.00 o
   7   9   5     1879.04     1936.55     86.08 o
   8   9   5      187.06      105.62     39.38 o
   9   9   5     1157.87     1024.24     49.75 o
  10   9   5      444.36      447.24     38.65 o
  11   9   5      691.75      562.34     56.27 o
 -15  10   5       54.46       55.04     42.45 o
 -14  10   5     1959.31     1713.37    142.75 o
 -13  10   5       78.32       21.38     43.03 o
 -12  10   5     3017.73     3104.35    170.78 o
 -11  10   5       36.13       40.03     38.07 o
 -10  10   5     1340.76     1480.62     49.28 o
  -9  10   5       37.54       74.89     17.72 o
  -8  10   5     2262.20     2175.92     39.96 o
  -7  10   5      227.58      258.61     20.75 o
  -6  10   5     1166.86     1047.53     28.65 o
  -5  10   5       43.16       41.07     14.47 o
  -4  10   5      756.60      803.94     22.47 o
  -3  10   5      711.63      685.30     31.68 o
  -2  10   5     1511.37     1272.95     71.37 o
  -1  10   5       60.65      176.97     11.58 o
   0  10   5     1220.31     1204.35     87.72 o
   1  10   5       49.19       68.57     15.68 o
   2  10   5     4175.54     4835.96    284.81 o
   3  10   5       38.59       76.77     42.09 o
   4  10   5     3544.57     3789.30    103.35 o
   5  10   5      106.88      128.86     37.47 o
   6  10   5     7248.75     8187.27    386.26 o
   7  10   5      131.60       80.06     37.66 o
   8  10   5     2724.21     2867.73     69.83 o
   9  10   5       73.59       64.93     33.27 o
  10  10   5      551.64      637.72     74.99 o
  11  10   5       15.12       30.03     46.26 o
 -15  11   5     1606.26     1480.08     69.97 o
 -14  11   5       58.31       84.26     54.33 o
 -13  11   5      458.20      490.99     57.52 o
 -12  11   5      422.56      566.04    109.66 o
 -11  11   5     3107.68     2911.98    114.70 o
 -10  11   5      445.60      354.91     34.34 o
  -9  11   5      879.66      924.33     47.09 o
  -8  11   5      563.91      842.69     46.93 o
  -7  11   5      240.75      257.21     21.74 o
  -6  11   5     1062.89     1120.86     30.00 o
  -5  11   5      101.82      231.70     17.64 o
  -4  11   5     1887.29     1802.52     52.03 o
  -3  11   5      442.49      362.49     17.24 o
  -2  11   5     1452.72     1322.80     38.27 o
  -1  11   5     1108.38      949.91     43.28 o
   0  11   5      144.84      141.19     16.65 o
   1  11   5     3572.11     3123.06    232.55 o
   2  11   5      309.15      403.67     83.95 o
   3  11   5     3009.24     3307.86     99.51 o
   4  11   5      120.47      118.30     38.35 o
   5  11   5     1980.96     2170.86     60.31 o
   6  11   5       89.49      126.59     40.76 o
   7  11   5     2565.16     2705.61     90.43 o
   8  11   5       22.91       10.65     36.63 o
   9  11   5      929.67      941.57     51.09 o
  10  11   5      280.90      250.85     37.84 o
 -15  12   5       31.63       89.23     41.83 o
 -14  12   5      253.02      140.35     41.19 o
 -13  12   5      472.46      442.15     48.95 o
 -12  12   5      121.33       88.60     35.89 o
 -11  12   5      591.10      784.22    103.45 o
 -10  12   5      679.07      590.60     40.67 o
  -9  12   5     3032.10     2819.56    188.66 o
  -8  12   5        7.72      274.47     42.07 o
  -7  12   5      675.58      734.37     29.28 o
  -6  12   5      101.12      131.68     20.87 o
  -5  12   5     3782.31     3991.05     64.26 o
  -4  12   5      160.02      168.89     17.56 o
  -3  12   5     2781.70     2688.11     46.66 o
  -2  12   5      666.69      629.13     21.17 o
  -1  12   5     1227.21     1074.45     27.97 o
   0  12   5     2708.44     2311.52    129.88 o
   1  12   5     1677.37     1822.65    127.88 o
   2  12   5      574.47      700.96     97.59 o
   3  12   5      516.29      656.81     45.02 o
   4  12   5     1163.55     1183.07     51.23 o
   5  12   5      163.86      122.99     38.05 o
   6  12   5      476.29      569.03     44.78 o
   7  12   5      485.83      509.57     47.78 o
   8  12   5      713.99      664.93     54.28 o
   9  12   5      264.77      342.24     38.82 o
  10  12   5      411.93      516.87     44.68 o
 -14  13   5      141.07       85.70     41.35 o
 -13  13   5        3.00        1.49     39.35 o
 -12  13   5      584.60      491.69     49.40 o
 -11  13   5       49.15        5.66     34.49 o
 -10  13   5     1257.18     1245.01     57.84 o
  -9  13   5      320.90      372.20     38.03 o
  -8  13   5     1604.83     1645.67     61.69 o
  -7  13   5      479.07      416.85     38.08 o
  -6  13   5     3508.73     3665.30     79.85 o
  -5  13   5       22.82       54.58     19.69 o
  -4  13   5     5683.32     5603.02    102.35 o
  -3  13   5      612.91      638.10     20.52 o
  -2  13   5     4589.43     5149.50    108.44 o
  -1  13   5      510.71      509.12     19.58 o
   0  13   5      702.05      958.41    100.83 o
   1  13   5       68.13       85.68     36.39 o
   2  13   5     1450.39     1582.74     59.76 o
   3  13   5      141.71      100.90     37.21 o
   4  13   5      416.99      404.65     43.61 o
   5  13   5      442.11      408.20     43.27 o
   6  13   5      231.23      176.58     39.89 o
   7  13   5       75.31       56.69     39.39 o
   8  13   5       50.60       36.05     37.99 o
   9  13   5       10.95       21.49     36.92 o
 -13  14   5      347.48      260.18     45.66 o
 -12  14   5       98.82       75.37     40.44 o
 -11  14   5      680.35      842.71     52.51 o
 -10  14   5       64.43       58.71     31.02 o
  -9  14   5     1127.25      950.53     53.20 o
  -8  14   5      205.68      166.98     29.38 o
  -7  14   5     2738.89     2910.75     56.63 o
  -6  14   5       26.47       60.76     20.87 o
  -5  14   5     4470.97     4833.25     82.79 o
  -4  14   5      477.51      411.19     34.56 o
  -3  14   5     4260.51     4943.15    216.29 o
  -2  14   5      565.80      528.07     43.31 o
  -1  14   5     4467.55     4234.70    209.93 o
   0  14   5       40.45       23.15     16.12 o
   1  14   5      729.18      916.29     75.39 o
   2  14   5      223.25      240.13     39.96 o
   3  14   5      330.13      310.23     41.39 o
   4  14   5       87.16      101.32     38.76 o
   5  14   5      123.48       93.08     39.21 o
   6  14   5      822.24      817.13     51.32 o
   7  14   5       52.04       63.48     40.58 o
   8  14   5       77.16       61.75     37.24 o
   9  14   5      287.78      401.70     40.87 o
 -13  15   5      299.07      330.26    105.41 o
 -12  15   5      224.97      232.18     65.15 o
 -11  15   5      533.47      523.71     58.48 o
 -10  15   5      496.69      617.75     58.98 o
  -9  15   5       69.65      168.39     43.78 o
  -8  15   5     2646.06     2403.30     76.01 o
  -7  15   5       46.70       30.78     29.40 o
  -6  15   5     1280.81     1108.09     44.02 o
  -5  15   5       17.78       17.67     28.39 o
  -4  15   5      738.68      848.85     38.33 o
  -3  15   5     1050.88      908.50     56.47 o
  -2  15   5     1029.24      972.31     36.78 o
  -1  15   5      126.94      336.68     57.76 o
   0  15   5     1460.74     1694.87     74.23 o
   1  15   5     1061.89     1129.30     49.92 o
   2  15   5      214.21      194.66     37.56 o
   3  15   5      867.44      910.04     49.10 o
   4  15   5      264.49      338.67     43.76 o
   5  15   5      838.48      868.38     78.95 o
   6  15   5        2.70       11.38     40.61 o
   7  15   5     1599.17     1695.67     65.15 o
   8  15   5       32.77      104.83     39.84 o
 -12  16   5      786.91      857.58     77.87 o
 -11  16   5      334.67      289.75     53.98 o
 -10  16   5      920.28      892.30     62.06 o
  -9  16   5      237.44      297.27     50.27 o
  -8  16   5       37.51       93.93     30.70 o
  -7  16   5      705.35      581.56     82.40 o
  -6  16   5      141.93       99.00     30.49 o
  -5  16   5        4.22        7.05     27.03 o
  -4  16   5      221.61      189.94     32.35 o
  -3  16   5       95.80      131.35     25.97 o
  -2  16   5      270.50      236.40     34.82 o
  -1  16   5      395.51      419.30     35.14 o
   0  16   5     2121.07     2092.23     79.50 o
   1  16   5      149.26       83.96     33.26 o
   2  16   5      682.86      874.36     87.92 o
   3  16   5      162.77      111.93     38.87 o
   4  16   5     3192.08     3237.76    104.17 o
   5  16   5      150.76      176.49     52.32 o
   6  16   5     1402.26     1439.46     65.79 o
   7  16   5      122.66      179.51     45.99 o
   8  16   5     1418.00     1435.93     69.63 o
 -11  17   5      837.58      761.82     61.27 o
 -10  17   5       46.36       25.31     43.78 o
  -9  17   5      676.58      712.35     54.58 o
  -8  17   5       35.98       36.08     33.19 o
  -7  17   5       69.38       78.00     30.26 o
  -6  17   5      138.43      160.91     32.02 o
  -5  17   5       62.21       88.74     27.77 o
  -4  17   5       80.65       84.87     27.54 o
  -3  17   5      108.79      121.32     25.03 o
  -2  17   5      167.96      126.63     36.91 o
  -1  17   5      622.17      695.84     57.29 o
   0  17   5       14.28       62.76     47.77 o
   1  17   5     1310.28     1403.78     66.00 o
   2  17   5      236.67      335.07     40.03 o
   3  17   5      624.88      698.50     49.76 o
   4  17   5       43.25       72.04     41.52 o
   5  17   5     2393.80     2439.36     91.29 o
   6  17   5       79.49       65.87     41.75 o
   7  17   5     1270.52     1356.51     61.22 o
 -10  18   5      466.01      425.31     79.21 o
  -9  18   5      365.06      362.62     48.80 o
  -8  18   5      307.15      347.01     36.98 o
  -7  18   5      980.02      974.61     52.91 o
  -6  18   5       14.00       40.69     30.50 o
  -5  18   5      758.92      766.50     41.19 o
  -4  18   5       71.33      132.25     38.24 o
  -3  18   5      736.94      745.86     49.31 o
  -2  18   5      255.87      345.30     55.92 o
  -1  18   5     1197.62     1028.18     77.75 o
   0  18   5      461.63      504.73     75.66 o
   1  18   5      334.11      366.91     62.14 o
   2  18   5      556.92      560.02     57.95 o
   3  18   5      118.68      162.84     41.75 o
   4  18   5     1299.96     1313.97     58.54 o
   5  18   5       81.18      100.26     42.68 o
   6  18   5     1045.60      975.29     55.67 o
  -9  19   5       86.63      118.21     42.76 o
  -8  19   5     2024.49     2100.88    101.69 o
  -7  19   5      192.36      173.66     38.38 o
  -6  19   5     1627.91     1639.34     55.63 o
  -5  19   5      178.42      105.53     66.51 o
  -4  19   5      605.20      702.18     52.51 o
  -3  19   5      333.02      338.33     39.19 o
  -2  19   5      942.15     1027.75     88.32 o
  -1  19   5      103.59       87.44     53.53 o
   0  19   5     1466.52     1551.02     93.75 o
   1  19   5       67.22       99.76     75.17 o
   2  19   5      362.32      383.16     54.86 o
   3  19   5      636.39      624.20     75.95 o
   4  19   5      248.62      259.11     41.07 o
   5  19   5      454.58      422.61     44.66 o
  -8  20   5       62.85      115.72     43.99 o
  -7  20   5     2323.86     2086.58    127.86 o
  -6  20   5      200.74      204.20     45.15 o
  -5  20   5      774.29      765.21     55.91 o
  -4  20   5       44.64       98.02     50.86 o
  -3  20   5      857.75      880.44     59.90 o
  -2  20   5        9.51       75.87     47.69 o
  -1  20   5     1114.05     1023.85     68.90 o
   0  20   5       64.29       94.61     50.23 o
   1  20   5      939.33      904.00     82.59 o
   2  20   5       28.37       11.54     49.72 o
   3  20   5      202.59      182.65     50.66 o
  -6  21   5     1071.75     1057.12     90.24 o
  -5  21   5       73.12       80.25     38.47 o
  -4  21   5     1133.18     1152.28     65.79 o
  -3  21   5       28.04      100.88     51.87 o
  -2  21   5     1060.96     1027.45     90.44 o
  -1  21   5       69.92      111.23     49.96 o
   0  21   5      703.38      679.22     61.70 o
   1  21   5      100.75       65.51     48.53 o
 -16   0   6       43.41       20.18     51.69 o
 -14   0   6     1818.49     1737.03     81.18 o
 -12   0   6      740.76     1436.87     72.37 o
 -10   0   6     9511.33    10821.68    137.53 o
  -8   0   6     6100.54     6605.80    224.69 o
  -6   0   6     3715.65     3325.24     52.36 o
  -4   0   6    18968.37    17303.66    211.36 o
  -2   0   6    12032.50    12515.59    558.55 o
   0   0   6     1594.94     1671.27     41.53 o
   2   0   6     7006.26     6550.33    145.99 o
   4   0   6     1748.95     1478.15     95.23 o
   6   0   6       57.69       40.71     18.19 o
   8   0   6      750.70      749.60     47.48 o
  10   0   6      910.80      820.48    102.56 o
  12   0   6      437.80      505.32    104.46 o
 -17   1   6       56.78       82.97     38.18 o
 -16   1   6      497.26      486.70     44.77 o
 -15   1   6       58.96      124.56     40.38 o
 -14   1   6      729.09      939.91     50.58 o
 -13   1   6      389.99      871.78     48.60 o
 -12   1   6     1060.13     1132.55     46.74 o
 -11   1   6     3421.73     4239.00     70.94 o
 -10   1   6      555.86      877.09     90.71 o
  -9   1   6     6125.10     6894.01    184.79 o
  -8   1   6      144.80      230.42     16.27 o
  -7   1   6     8109.36     7472.97     57.23 o
  -6   1   6      790.60     1098.70     23.65 o
  -5   1   6     6730.96     6312.95     95.76 o
  -4   1   6      636.38      576.99     15.19 o
  -3   1   6     5845.15     5857.17     39.92 o
  -2   1   6     2987.21     2530.66     28.42 o
  -1   1   6    12071.90    10470.16    356.52 o
   0   1   6     1106.26     1130.21     76.76 o
   1   1   6      387.52      404.43     17.52 o
   2   1   6     2933.72     2838.64    131.54 o
   3   1   6      777.26      671.74     16.77 o
   4   1   6      767.42      783.86     72.12 o
   5   1   6      300.38      227.12     27.43 o
   6   1   6      507.08      582.61     20.62 o
   7   1   6       90.44       81.87     13.96 o
   8   1   6      817.15      772.44     30.32 o
   9   1   6      672.78      601.86     65.64 o
  10   1   6      325.47      364.99     51.35 o
  11   1   6      479.29      484.21     52.26 o
  12   1   6       27.42       29.60     45.54 o
 -17   2   6      968.00     1060.31     52.08 o
 -16   2   6       17.46       30.58     34.71 o
 -15   2   6     1786.16     1716.10     60.08 o
 -14   2   6      233.74      318.97     41.96 o
 -13   2   6     1704.60     1588.56     91.29 o
 -12   2   6     1251.64     1306.70     48.02 o
 -11   2   6     2550.01     2664.05    124.73 o
 -10   2   6     1310.01     1541.38    167.38 o
  -9   2   6     1605.50     1709.22     50.72 o
  -8   2   6     3774.41     4015.23     59.71 o
  -7   2   6     1402.29     1426.73     23.68 o
  -6   2   6     2078.06     2067.50     26.93 o
  -5   2   6     7326.02     8861.79    125.48 o
  -4   2   6     2967.13     2528.65     56.34 o
  -3   2   6     1521.10     1586.19     51.01 o
  -2   2   6     5083.29     4215.18     48.93 o
  -1   2   6    10383.31    10034.38    273.84 o
   0   2   6     2123.63     1975.43     47.97 o
   1   2   6     3019.22     2265.02    131.47 o
   2   2   6      430.79      323.69     27.73 o
   3   2   6     4806.34     4294.45    169.54 o
   4   2   6      393.69      361.20     15.65 o
   5   2   6     1338.96     1253.96     37.65 o
   6   2   6       12.16        6.39     13.21 o
   7   2   6     2458.80     2325.34     77.49 o
   8   2   6      327.19      352.20     29.64 o
   9   2   6     2833.96     3098.11     88.09 o
  10   2   6      196.01      191.33     47.97 o
  11   2   6      346.66      274.12     51.47 o
  12   2   6      163.21      174.99     70.79 o
 -17   3   6       28.30       35.77     44.06 o
 -16   3   6     1764.41     1615.93     58.76 o
 -15   3   6        3.19        1.15     38.54 o
 -14   3   6     2830.90     3223.60     71.35 o
 -13   3   6      327.07      322.86     39.46 o
 -12   3   6     2356.95     2445.09     60.06 o
 -11   3   6      203.02      341.21     37.13 o
 -10   3   6     2950.01     2543.18    127.61 o
  -9   3   6      326.96      373.74     23.13 o
  -8   3   6     1182.00     1071.93     29.56 o
  -7   3   6      709.04      556.78     19.72 o
  -6   3   6      852.55      885.19     21.94 o
  -5   3   6     5669.56     5379.58     86.79 o
  -4   3   6     1648.33     2145.48     33.02 o
  -3   3   6      377.17      396.74     19.57 o
  -2   3   6     1597.25     2799.99     94.54 o
  -1   3   6     1228.56     1322.57    104.80 o
   0   3   6     2504.58     2013.79    199.30 o
   1   3   6     3188.12     3282.93     67.89 o
   2   3   6     7756.96     7070.46     98.82 o
   3   3   6      176.95      160.16     15.64 o
   4   3   6     3799.55     3424.05    111.20 o
   5   3   6       42.48       86.51     17.56 o
   6   3   6     3253.40     3286.64     52.82 o
   7   3   6      145.04      123.50     22.08 o
   8   3   6     3671.54     3597.43    154.39 o
   9   3   6       24.09       22.78     34.19 o
  10   3   6     1105.66     1047.63     56.69 o
  11   3   6       44.94       10.87     43.20 o
 -17   4   6     1347.06     1175.29     67.13 o
 -16   4   6       20.15        3.92     41.55 o
 -15   4   6     1473.41     1736.54     58.12 o
 -14   4   6       61.65       82.25     35.58 o
 -13   4   6     3683.84     3575.83     70.67 o
 -12   4   6       11.63      132.14     35.60 o
 -11   4   6     2881.16     2910.45    105.54 o
 -10   4   6     2899.91     2807.53    173.47 o
  -9   4   6     4971.65     4493.70    116.99 o
  -8   4   6      901.99      880.49     33.35 o
  -7   4   6      451.35      473.51     25.63 o
  -6   4   6      352.24      363.29     18.26 o
  -5   4   6     1932.45     1637.34     36.33 o
  -4   4   6     5217.54     5262.52     56.82 o
  -3   4   6     5988.27     4857.82    151.04 o
  -2   4   6     2432.12     2322.69     61.55 o
  -1   4   6      543.26     1665.21    170.51 o
   0   4   6     2473.92     2230.15     57.72 o
   1   4   6     7531.85     6734.41    163.93 o
   2   4   6      194.28      214.36     24.47 o
   3   4   6     3630.27     3664.86    175.51 o
   4   4   6       59.36       54.77     13.77 o
   5   4   6     4675.14     4613.91     98.69 o
   6   4   6      287.35      315.93     26.66 o
   7   4   6     2267.86     2213.51     47.57 o
   8   4   6      111.75       87.07     29.69 o
   9   4   6     1132.59     1023.47     41.70 o
  10   4   6       63.02       69.18     30.78 o
  11   4   6      620.73      728.10     57.49 o
 -17   5   6       35.02       67.11     45.56 o
 -16   5   6      958.55      866.98     60.90 o
 -15   5   6      112.27      153.79     46.57 o
 -14   5   6     1758.62     1631.59     55.52 o
 -13   5   6      136.35      406.67     39.68 o
 -12   5   6     1060.71     1337.44     55.65 o
 -11   5   6      958.51     1065.72     48.00 o
 -10   5   6     1437.58     1606.73     56.84 o
  -9   5   6     5955.98     7084.96    244.03 o
  -8   5   6     1299.25     1321.27     31.09 o
  -7   5   6     5937.45     6582.00     55.53 o
  -6   5   6       47.11       52.60     14.77 o
  -5   5   6     3751.63     3876.90     38.31 o
  -4   5   6      271.74      702.20     28.16 o
  -3   5   6     2757.09     2981.07     37.10 o
  -2   5   6      428.41     1092.54     62.91 o
  -1   5   6    13864.59    13090.77    204.23 o
   0   5   6     1578.64     1437.91    200.34 o
   1   5   6     1749.15     2023.72     97.06 o
   2   5   6     3368.22     3175.03     49.26 o
   3   5   6     1559.52     1419.30     37.82 o
   4   5   6     2406.76     2477.66    146.13 o
   5   5   6      178.21      154.02     24.91 o
   6   5   6     3200.22     3240.97    169.14 o
   7   5   6      341.95      426.91     27.75 o
   8   5   6      950.53      922.08     41.19 o
   9   5   6       53.03       52.83     28.32 o
  10   5   6      519.17      444.35     58.94 o
  11   5   6      353.75      370.62     39.16 o
 -17   6   6      198.24       93.02     93.06 o
 -16   6   6       60.83       70.92     74.07 o
 -15   6   6      448.34      419.51     74.31 o
 -14   6   6      216.78      592.89     77.75 o
 -13   6   6      629.70      520.89     68.16 o
 -12   6   6     1116.16      993.27     47.38 o
 -11   6   6      424.17      373.03     38.68 o
 -10   6   6     2513.54     3102.53     71.38 o
  -9   6   6       49.04       41.03     16.15 o
  -8   6   6     7817.79     8733.09    133.68 o
  -7   6   6     2157.12     2152.33     36.04 o
  -6   6   6    10672.26    11221.01    121.76 o
  -5   6   6      849.57     1090.24     41.92 o
  -4   6   6     8631.75     8640.89    254.39 o
  -3   6   6     1957.85     2010.10     55.15 o
  -2   6   6    15325.09    13809.94    191.07 o
  -1   6   6      127.73      152.71     16.45 o
   0   6   6     8858.29     8303.28    124.82 o
   1   6   6      759.39      866.75     78.95 o
   2   6   6      193.78      151.69     31.84 o
   3   6   6       77.54       63.17     22.84 o
   4   6   6      432.58      468.76     29.32 o
   5   6   6     3884.14     3816.76    186.47 o
   6   6   6       90.20      101.55     24.69 o
   7   6   6      303.87      226.25     25.41 o
   8   6   6      240.26      314.16     35.40 o
   9   6   6       85.66      101.49     28.94 o
  10   6   6      114.74       85.55     33.89 o
  11   6   6       84.42       58.66     39.34 o
 -16   7   6        3.58       10.12     65.04 o
 -15   7   6       57.61      298.41     73.54 o
 -14   7   6      227.00      155.35     64.88 o
 -13   7   6      330.08      756.01     77.86 o
 -12   7   6      241.34      183.01     67.81 o
 -11   7   6     1276.10     1285.14     61.17 o
 -10   7   6      165.50      138.39     26.85 o
  -9   7   6     2996.93     3167.03     81.95 o
  -8   7   6      603.90      655.45     24.29 o
  -7   7   6     6563.53     6974.15     72.00 o
  -6   7   6      227.20      280.16     32.95 o
  -5   7   6    10251.46    10617.40    310.10 o
  -4   7   6      696.12      881.36     72.65 o
  -3   7   6    13900.26    14025.47    295.52 o
  -2   7   6      683.23      928.33     35.94 o
  -1   7   6     5543.83     4005.84    302.47 o
   0   7   6      118.17      197.26     31.28 o
   1   7   6     2488.01     2775.68     49.61 o
   2   7   6      895.41      836.83     35.05 o
   3   7   6      204.74      168.30     29.61 o
   4   7   6      440.82      467.47     30.63 o
   5   7   6       64.65       57.15     25.95 o
   6   7   6       69.41       66.92     24.09 o
   7   7   6      287.65      298.50     28.08 o
   8   7   6      167.72      168.23     33.85 o
   9   7   6      146.28      207.91     32.60 o
  10   7   6       43.14       29.53     39.63 o
  11   7   6      513.04      424.70     49.15 o
 -16   8   6       15.84       39.14     66.39 o
 -15   8   6      241.09      240.28     71.61 o
 -14   8   6      163.65      155.06     68.37 o
 -13   8   6     1582.93     1575.30     93.16 o
 -12   8   6     1176.57     1391.54     91.06 o
 -11   8   6      620.87      430.11     66.51 o
 -10   8   6     1214.35     1252.49     51.81 o
  -9   8   6     1957.89     1881.35     39.56 o
  -8   8   6     3678.50     3875.82     88.94 o
  -7   8   6      508.71      624.85     21.38 o
  -6   8   6     4142.31     4406.98     54.83 o
  -5   8   6      232.99      183.31     19.27 o
  -4   8   6     2316.44     1929.61     92.94 o
  -3   8   6      698.08      575.49     26.18 o
  -2   8   6     6311.99     6191.24    259.98 o
  -1   8   6      122.29      678.80    105.83 o
   0   8   6     2865.78     2755.76     62.12 o
   1   8   6     2444.16     2262.36     77.58 o
   2   8   6     2601.15     2518.87    115.69 o
   3   8   6      896.98      790.23     36.37 o
   4   8   6       13.76        1.88     25.09 o
   5   8   6     1758.54     1720.44     47.85 o
   6   8   6        8.27       30.85     22.21 o
   7   8   6      505.55      487.82     31.13 o
   8   8   6       82.40       78.61     29.69 o
   9   8   6      389.96      284.33     33.81 o
  10   8   6      376.32      347.98     76.90 o
  11   8   6      170.66      113.18     42.97 o
 -16   9   6      810.35      797.99    111.11 o
 -15   9   6       65.82       77.72     69.49 o
 -14   9   6     1510.86     1620.91    158.59 o
 -13   9   6      351.83      215.47     69.15 o
 -12   9   6     2210.70     2075.79    181.38 o
 -11   9   6      258.61      205.28     65.04 o
 -10   9   6     2837.88     2550.53    116.35 o
  -9   9   6      545.71      461.40     24.76 o
  -8   9   6      855.59      887.98     23.07 o
  -7   9   6     2783.94     2675.74     40.28 o
  -6   9   6        0.42        4.61     13.86 o
  -5   9   6     2829.93     3085.54     78.08 o
  -4   9   6      800.40      853.82     72.28 o
  -3   9   6     2046.72     2203.22     41.82 o
  -2   9   6     1972.00     1884.41    105.72 o
  -1   9   6      261.40      448.92     21.08 o
   0   9   6     2534.53     1831.08    217.06 o
   1   9   6     3006.10     3253.22     98.98 o
   2   9   6     4878.56     4846.56     82.54 o
   3   9   6       74.75       33.25     29.01 o
   4   9   6      565.66      610.58     47.42 o
   5   9   6       92.53      140.38     41.15 o
   6   9   6     4130.02     4842.29    133.50 o
   7   9   6      583.53      534.00     42.88 o
   8   9   6     1077.02     1027.58     51.78 o
   9   9   6      304.41      285.45     34.99 o
  10   9   6      671.53      699.10     56.59 o
 -15  10   6     1992.39     1756.83     93.11 o
 -14  10   6      203.40       72.95     43.86 o
 -13  10   6     1908.70     1671.09    112.87 o
 -12  10   6      105.28      121.45     39.33 o
 -11  10   6     2149.63     1971.58     76.07 o
 -10  10   6       28.39      226.99     62.23 o
  -9  10   6      556.73      635.60     27.27 o
  -8  10   6     1122.40     1063.14     31.22 o
  -7  10   6      485.75      491.46     34.33 o
  -6  10   6      201.33      145.82     16.41 o
  -5  10   6     1100.99     1054.88     24.75 o
  -4  10   6      586.28      594.17     17.10 o
  -3  10   6     2472.15     2152.84    118.15 o
  -2  10   6      193.47      194.25     20.57 o
  -1  10   6     1210.05      967.64     65.52 o
   0  10   6      146.39      310.54     48.53 o
   1  10   6     3401.51     3899.20    304.86 o
   2  10   6       96.16      127.92     56.78 o
   3  10   6     1676.42     1582.78     88.80 o
   4  10   6      473.32      523.42     50.42 o
   5  10   6     7806.78     8881.93    426.01 o
   6  10   6       30.10       68.18     39.38 o
   7  10   6     2432.83     2657.34     67.74 o
   8  10   6      196.23      241.33     40.95 o
   9  10   6      918.36      921.47     65.24 o
  10  10   6       14.77       14.32     45.61 o
 -15  11   6       83.95      113.37     47.59 o
 -14  11   6     1009.32      961.15     89.11 o
 -13  11   6      145.92      263.09     58.41 o
 -12  11   6     1319.39     1280.25     61.36 o
 -11  11   6      560.98      696.47     50.90 o
 -10  11   6      117.00      128.18     32.08 o
  -9  11   6       45.98       43.28     19.68 o
  -8  11   6      104.73      177.57     21.49 o
  -7  11   6     1091.60     1106.59     30.02 o
  -6  11   6      242.13      449.57     21.27 o
  -5  11   6     1569.86     1423.31     29.27 o
  -4  11   6      651.09      606.05     19.16 o
  -3  11   6     1734.11     1731.41     52.09 o
  -2  11   6     1136.32     1075.13     39.16 o
  -1  11   6       50.76       41.19     18.09 o
   0  11   6     1925.01     1839.14    187.20 o
   1  11   6      393.48      568.11     67.15 o
   2  11   6     2540.07     2761.55     92.67 o
   3  11   6      206.59      150.01     45.95 o
   4  11   6     2702.12     2680.49    110.57 o
   5  11   6      332.63      337.85     43.13 o
   6  11   6     1972.45     1992.12     71.55 o
   7  11   6        2.30        9.02     35.57 o
   8  11   6      839.51      814.63     46.66 o
   9  11   6      148.53      177.51     35.34 o
  10  11   6      628.67      599.15     45.55 o
 -15  12   6      806.43      764.28     55.06 o
 -14  12   6      447.63      357.87     46.93 o
 -13  12   6       60.48       92.25     36.23 o
 -12  12   6      446.96      508.00     67.39 o
 -11  12   6      830.86      850.58     58.66 o
 -10  12   6      400.80      428.41     35.60 o
  -9  12   6      111.13      275.28     44.43 o
  -8  12   6     2544.10     2790.60     60.58 o
  -7  12   6       54.97      182.15     21.58 o
  -6  12   6     2127.80     2294.19     40.47 o
  -5  12   6      164.18      246.90     28.96 o
  -4  12   6     1488.58     1505.00     42.74 o
  -3  12   6      203.01      224.17     26.15 o
  -2  12   6     2637.00     2555.48    145.84 o
  -1  12   6     1920.76     1664.46    191.69 o
   0  12   6      307.56      254.63     31.07 o
   1  12   6     1409.56     1443.29     77.41 o
   2  12   6      716.31      713.98     55.92 o
   3  12   6     1615.19     1501.95     55.40 o
   4  12   6        6.08       30.23     38.50 o
   5  12   6      651.57      634.65     47.43 o
   6  12   6       24.14        4.92     37.93 o
   7  12   6      400.34      332.20     41.75 o
   8  12   6      287.06      257.29     43.04 o
   9  12   6      195.85      241.51     42.30 o
 -14  13   6      115.54      103.30     40.82 o
 -13  13   6      668.84      470.94     48.37 o
 -12  13   6       20.69        0.00     33.98 o
 -11  13   6     1478.94     1980.84     86.35 o
 -10  13   6      464.92      344.14     70.73 o
  -9  13   6      991.89      927.88    141.96 o
  -8  13   6       48.86       52.78     30.29 o
  -7  13   6     1792.65     1728.85     50.72 o
  -6  13   6       97.16      181.42     31.95 o
  -5  13   6     4081.31     4195.03     66.25 o
  -4  13   6      106.31       62.60     26.47 o
  -3  13   6     3022.63     3108.16    130.49 o
  -2  13   6       77.25       52.14     20.74 o
  -1  13   6     1294.28     1363.06     82.79 o
   0  13   6      419.82      481.83     32.71 o
   1  13   6     1764.18     1935.88     57.31 o
   2  13   6       93.56      109.99     36.99 o
   3  13   6      319.01      232.98     41.66 o
   4  13   6      397.06      364.17     41.81 o
   5  13   6       49.06       77.96     38.85 o
   6  13   6      118.93       64.67     39.44 o
   7  13   6       87.30       44.99     36.36 o
   8  13   6       19.82       26.94     37.33 o
   9  13   6      542.41      529.78     61.95 o
 -14  14   6      348.01      208.39     65.52 o
 -13  14   6      211.13      205.00     61.09 o
 -12  14   6     1334.48     1476.44     91.29 o
 -11  14   6       77.06       67.68     50.42 o
 -10  14   6      793.26      842.14     77.87 o
  -9  14   6      247.11      104.48     36.46 o
  -8  14   6     1675.41     1804.05     66.41 o
  -7  14   6       67.17      175.40     33.62 o
  -6  14   6     3958.41     4175.51    114.59 o
  -5  14   6      311.74      276.62     31.80 o
  -4  14   6     4421.02     4674.55    149.13 o
  -3  14   6      525.87      511.06     48.48 o
  -2  14   6     2427.00     2255.48    109.31 o
  -1  14   6       49.82       24.70     21.50 o
   0  14   6     1117.02     1147.38     57.86 o
   1  14   6      398.40      471.13     43.89 o
   2  14   6     1162.70     1112.28     69.90 o
   3  14   6       62.51       17.38     38.99 o
   4  14   6       56.19       79.47     43.31 o
   5  14   6      827.72      819.62     59.51 o
   6  14   6      104.55       78.94     40.62 o
   7  14   6      284.34      331.84     43.16 o
   8  14   6      638.62      765.91     72.65 o
 -13  15   6      225.49      186.88     57.70 o
 -12  15   6      398.30      511.30     77.14 o
 -11  15   6      631.14      808.00     75.17 o
 -10  15   6      275.05      159.50     64.03 o
  -9  15   6     1676.44     1911.79     90.24 o
  -8  15   6      137.12      107.78     34.07 o
  -7  15   6     1468.55     1385.25     60.22 o
  -6  15   6       79.52       59.33     32.33 o
  -5  15   6      983.34     1064.44     49.89 o
  -4  15   6       74.48       58.91     28.01 o
  -3  15   6     1031.14     1084.86     40.35 o
  -2  15   6      335.31      361.53     35.36 o
  -1  15   6     1341.61     1270.68     38.41 o
   0  15   6     1295.41     1321.95     50.97 o
   1  15   6      444.76      476.06     42.46 o
   2  15   6      546.93      570.38     46.88 o
   3  15   6      197.17      204.77     40.98 o
   4  15   6      961.19      908.81     58.39 o
   5  15   6      102.84      108.65     41.48 o
   6  15   6     1191.96     1124.87     57.38 o
   7  15   6      175.04      170.40     41.72 o
 -12  16   6       80.68      127.21     65.64 o
 -11  16   6     1260.33     1225.79    121.58 o
 -10  16   6      166.91      194.89     47.49 o
  -9  16   6       81.01      356.05     47.57 o
  -8  16   6      315.29      308.34     33.91 o
  -7  16   6      120.34       80.82     31.14 o
  -6  16   6      331.07      281.92     33.61 o
  -5  16   6      174.21       70.53     27.02 o
  -4  16   6      467.12      427.82     34.27 o
  -3  16   6      350.31      207.22     26.82 o
  -2  16   6       30.51        0.41     26.75 o
  -1  16   6      862.39      999.47     63.88 o
   0  16   6       58.21       77.24     32.02 o
   1  16   6     1405.99     1451.35     58.21 o
   2  16   6      128.02       68.12     38.87 o
   3  16   6     1837.41     1808.58     90.19 o
   4  16   6      477.46      426.04     47.72 o
   5  16   6     1384.83     1647.23     63.82 o
   6  16   6       94.96       70.32     42.98 o
   7  16   6      723.27      765.76     52.89 o
 -11  17   6       18.93       18.22     48.07 o
 -10  17   6      711.50      507.20     54.68 o
  -9  17   6      454.13      437.00     51.51 o
  -8  17   6      157.63       82.35     31.21 o
  -7  17   6      108.15       70.85     29.41 o
  -6  17   6       26.09       62.04     30.06 o
  -5  17   6        0.87       27.32     28.80 o
  -4  17   6      393.98      351.69     30.86 o
  -3  17   6       22.10       69.79     35.35 o
  -2  17   6      779.04      628.90     62.73 o
  -1  17   6      201.40      119.55     50.41 o
   0  17   6      883.36      830.21     88.32 o
   1  17   6      140.54      154.06     35.36 o
   2  17   6      993.77     1246.89    102.25 o
   3  17   6       18.18       29.86     40.73 o
   4  17   6     2009.72     2127.10     72.02 o
   5  17   6      153.62      126.52     41.83 o
   6  17   6      632.80      515.05     50.58 o
 -10  18   6      206.86      370.49     51.55 o
  -9  18   6      527.41      418.68     48.59 o
  -8  18   6      873.59      836.89     45.56 o
  -7  18   6       39.78       51.11     31.92 o
  -6  18   6      838.00      802.53     42.34 o
  -5  18   6      170.08      126.61     39.93 o
  -4  18   6      620.12      557.50     47.11 o
  -3  18   6       75.80       88.38     53.04 o
  -2  18   6      604.75      585.77     69.80 o
  -1  18   6      616.33      703.93     74.53 o
   0  18   6      156.17      223.32     54.98 o
   1  18   6      776.94      927.92    118.70 o
   2  18   6      272.33      223.37     58.17 o
   3  18   6     1186.66     1100.42     55.05 o
   4  18   6      203.36      178.38     41.61 o
   5  18   6      809.41      903.99     56.54 o
  -9  19   6      725.52      737.97     56.39 o
  -8  19   6      153.92       97.25     31.88 o
  -7  19   6     1501.36     1494.16     53.71 o
  -6  19   6       14.44       28.89     30.49 o
  -5  19   6     1391.33     1386.83    131.70 o
  -4  19   6        9.70        4.14     52.43 o
  -3  19   6      843.19      828.31     59.03 o
  -2  19   6      246.24      147.47     70.89 o
  -1  19   6     1217.28     1089.23     87.96 o
   0  19   6      307.41      340.86     75.97 o
   1  19   6      538.35      459.16     87.37 o
   2  19   6      286.66      260.80     57.07 o
   3  19   6      208.63      128.48     50.92 o
   4  19   6      147.86      183.33     40.98 o
  -8  20   6     1218.00     1279.24     85.26 o
  -7  20   6      122.37       91.26     66.28 o
  -6  20   6     1034.31      964.91    116.86 o
  -5  20   6       46.35       51.92     55.72 o
  -4  20   6     1531.74     1620.76     92.11 o
  -3  20   6       64.84       76.17     47.48 o
  -2  20   6      887.15      985.61     79.70 o
  -1  20   6      106.37       82.90     52.62 o
   0  20   6      790.03      756.86     81.79 o
   1  20   6       44.88       37.36     48.71 o
   2  20   6      529.88      446.50     93.06 o
  -5  21   6      969.32      987.47     82.62 o
  -4  21   6      134.46      163.85     53.27 o
  -3  21   6     1019.25     1008.77    118.57 o
  -2  21   6      171.92      171.17     88.13 o
  -1  21   6      518.33      567.05     75.44 o
   0  21   6       99.54       41.06     51.03 o
 -17   0   7      211.77      264.01     60.26 o
 -15   0   7     1128.22     1417.33     98.76 o
 -13   0   7     1831.11     2944.23    116.80 o
 -11   0   7     9245.33    10692.82    242.16 o
  -9   0   7     8689.48     9408.63    252.11 o
  -7   0   7     9030.49     8640.46    107.12 o
  -5   0   7     8975.87     7994.46     61.63 o
  -3   0   7     7550.34     7009.82    109.32 o
  -1   0   7     4622.89     4377.50    594.47 o
   1   0   7     3808.85     3380.14    189.94 o
   3   0   7     1967.86     1844.21    127.58 o
   5   0   7      191.22      192.18     20.79 o
   7   0   7      361.94      326.91     42.50 o
   9   0   7      713.08      765.40     89.27 o
  11   0   7      877.91      982.72    203.22 o
 -17   1   7      109.59       41.88     37.89 o
 -16   1   7       45.62      130.91     39.64 o
 -15   1   7     1022.41     1344.71     55.87 o
 -14   1   7      451.11      759.49     49.48 o
 -13   1   7     1449.15     1393.00     53.86 o
 -12   1   7     1967.48     2442.02     61.22 o
 -11   1   7      617.79      816.32     95.07 o
 -10   1   7    10749.46    10960.05    364.33 o
  -9   1   7      173.04      148.50     16.82 o
  -8   1   7     8663.54     9505.59    101.68 o
  -7   1   7      938.98     1002.70     23.03 o
  -6   1   7     7056.61     6922.37     78.25 o
  -5   1   7     5542.02     5669.57     86.08 o
  -4   1   7     4270.26     3848.43     35.47 o
  -3   1   7     2555.37     2760.28     80.17 o
  -2   1   7     8194.41     7466.47    350.07 o
  -1   1   7     3555.31     3155.40    102.05 o
   0   1   7     2550.48     2286.06     45.78 o
   1   1   7      375.60      431.45     41.38 o
   2   1   7     1525.63     1552.41     40.81 o
   3   1   7     2386.13     2517.80     65.78 o
   4   1   7      290.03      229.31     14.54 o
   5   1   7      395.65      362.66     19.97 o
   6   1   7      150.17      203.44     19.76 o
   7   1   7     1870.96     1889.90     40.44 o
   8   1   7      463.46      412.63     29.37 o
   9   1   7      497.99      496.07     57.49 o
  10   1   7      543.67      646.64     53.71 o
  11   1   7       54.75      103.15     38.88 o
 -17   2   7       27.23       52.88     38.74 o
 -16   2   7     1555.04     1270.01     54.31 o
 -15   2   7      351.54      337.79     44.02 o
 -14   2   7     1883.21     1902.53     60.39 o
 -13   2   7      815.03     1045.32     50.34 o
 -12   2   7     1419.11     1388.27     52.69 o
 -11   2   7      657.28     1142.38     76.75 o
 -10   2   7      330.05     1319.04    154.89 o
  -9   2   7     2385.60     2570.24     78.49 o
  -8   2   7     1042.87     1088.20     25.58 o
  -7   2   7     4809.91     4651.25     48.74 o
  -6   2   7      614.02      856.95     26.61 o
  -5   2   7     3336.17     3346.05     40.46 o
  -4   2   7     1926.95     2957.69     83.00 o
  -3   2   7      813.53      727.69     61.13 o
  -2   2   7     8330.71     7783.36    271.96 o
  -1   2   7      903.37      773.24     47.90 o
   0   2   7     3854.40     3200.58    154.89 o
   1   2   7      160.00      143.55     24.07 o
   2   2   7     8046.73     7591.87    224.46 o
   3   2   7     1257.78     1057.11     48.53 o
   4   2   7      720.48      653.96     21.98 o
   5   2   7      129.90      114.75     20.43 o
   6   2   7     3072.78     2981.30     84.32 o
   7   2   7      106.15      111.98     22.71 o
   8   2   7     2085.14     2175.04    139.60 o
   9   2   7      221.25      200.73     59.48 o
  10   2   7      425.08      440.41     53.06 o
  11   2   7      206.66      172.82     40.54 o
 -17   3   7     1743.74     1729.72    114.59 o
 -16   3   7       29.71        9.56     36.91 o
 -15   3   7     3042.25     3334.96     74.96 o
 -14   3   7       31.70       77.08     38.15 o
 -13   3   7     3549.93     3966.76    112.40 o
 -12   3   7       30.20       96.16     34.12 o
 -11   3   7     2063.73     1990.36     67.71 o
 -10   3   7      544.17      698.78     38.54 o
  -9   3   7      471.49      636.26     25.31 o
  -8   3   7      164.67      140.27     16.13 o
  -7   3   7      242.56      298.61     18.73 o
  -6   3   7      238.47      362.57     18.87 o
  -5   3   7     1271.79     1595.12     27.88 o
  -4   3   7     2662.60     2479.92     46.00 o
  -3   3   7     5229.65     4656.94     90.33 o
  -2   3   7     1681.98     1946.19     56.84 o
  -1   3   7     4656.04     3943.53    210.81 o
   0   3   7       95.86       77.75      6.90 o
   1   3   7     3433.01     3229.48     61.19 o
   2   3   7      192.21      227.81     20.06 o
   3   3   7     8563.95     7366.28    364.76 o
   4   3   7      397.27      441.30     26.22 o
   5   3   7     1918.02     1799.91     47.15 o
   6   3   7      220.88      209.38     24.83 o
   7   3   7     4607.91     4641.58    107.74 o
   8   3   7       78.40       48.76     25.79 o
   9   3   7     1476.88     1682.23     88.90 o
  10   3   7       42.79       13.61     44.88 o
  11   3   7      380.76      444.82     54.68 o
 -17   4   7       10.97       50.13     45.40 o
 -16   4   7     1404.94     1376.16     57.32 o
 -15   4   7      895.45      839.67     49.34 o
 -14   4   7     2640.06     2535.05    142.00 o
 -13   4   7       40.49       65.24     36.37 o
 -12   4   7     1589.24     1618.02     78.95 o
 -11   4   7      604.04      882.11     62.78 o
 -10   4   7     1696.50     1694.12     51.81 o
  -9   4   7     2137.73     2244.28     52.30 o
  -8   4   7      297.22      294.94     18.93 o
  -7   4   7     2593.66     2500.30     35.47 o
  -6   4   7      577.71      498.01     20.50 o
  -5   4   7     1956.75     2085.20     30.72 o
  -4   4   7      988.69     1253.54     36.08 o
  -3   4   7     2732.42     2420.09    215.05 o
  -2   4   7     2572.06     2132.29    130.84 o
  -1   4   7     3700.28     3168.42    119.12 o
   0   4   7     4885.04     4208.73    155.71 o
   1   4   7       59.98       47.90     15.00 o
   2   4   7     3607.32     3450.69    175.46 o
   3   4   7      211.19      270.74     26.96 o
   4   4   7     4359.79     4466.45     62.05 o
   5   4   7       86.09      117.71     25.00 o
   6   4   7     2208.70     2091.47     47.50 o
   7   4   7      140.39      114.50     22.64 o
   8   4   7     1344.53     1340.90     65.80 o
   9   4   7       81.75       47.73     34.86 o
  10   4   7      636.03      622.17     75.84 o
  11   4   7      172.36      295.71     73.10 o
 -17   5   7     1140.06      910.30     63.43 o
 -16   5   7      172.21      147.67     46.44 o
 -15   5   7      513.93      431.29     56.59 o
 -14   5   7      316.28      591.38     44.26 o
 -13   5   7     1450.27     1432.17     77.42 o
 -12   5   7     1047.79     1101.75    100.32 o
 -11   5   7     1473.34     1346.40     52.17 o
 -10   5   7     6349.18     6572.77    293.22 o
  -9   5   7      625.24      614.78     25.36 o
  -8   5   7     3269.12     3541.30     86.12 o
  -7   5   7      345.52      407.17     19.21 o
  -6   5   7     6904.74     7048.19     70.50 o
  -5   5   7      869.33     1072.49     28.12 o
  -4   5   7     3125.80     2679.71     46.39 o
  -3   5   7     2346.54     2124.97     69.16 o
  -2   5   7     7262.62     7068.88     69.52 o
  -1   5   7     1615.98     1319.60    141.57 o
   0   5   7     3108.45     2756.84     79.21 o
   1   5   7     5235.06     4937.92     65.77 o
   2   5   7      604.49      607.23     32.10 o
   3   5   7      410.65      433.75     48.25 o
   4   5   7      144.00      200.73     26.79 o
   5   5   7     3415.82     3546.64    203.07 o
   6   5   7      640.34      672.44     34.07 o
   7   5   7      989.03     1139.66     55.65 o
   8   5   7      254.44      297.76     32.22 o
   9   5   7      311.52      286.40     31.89 o
  10   5   7      313.26      302.70     65.08 o
 -17   6   7      133.97      135.80     64.46 o
 -16   6   7      131.44       87.37     60.43 o
 -15   6   7      306.09      301.37     75.80 o
 -14   6   7      389.42      353.94     69.84 o
 -13   6   7     1236.35     1392.54     57.34 o
 -12   6   7      225.91      259.97     37.94 o
 -11   6   7     2403.30     2588.00     63.82 o
 -10   6   7     1213.14     1211.51     45.03 o
  -9   6   7     6003.80     5856.30    126.78 o
  -8   6   7      358.64      362.09     22.62 o
  -7   6   7     6290.12     6814.83     61.08 o
  -6   6   7     1009.38     1285.51     32.28 o
  -5   6   7     7402.25     7549.31    127.22 o
  -4   6   7      694.92      721.21     25.63 o
  -3   6   7     3087.57     3604.79     98.76 o
  -2   6   7       32.51       89.09     14.02 o
  -1   6   7     6127.28     6067.82    103.35 o
   0   6   7     1092.99     1129.89     34.32 o
   1   6   7     1670.50     1611.08     79.50 o
   2   6   7      134.88      145.36     27.53 o
   3   6   7     2238.22     2308.83     48.32 o
   4   6   7     1798.17     1795.26     45.54 o
   5   6   7      625.89      678.50     34.38 o
   6   6   7       91.21       51.17     24.17 o
   7   6   7      563.76      580.21     37.56 o
   8   6   7        7.86       17.32     27.26 o
   9   6   7      574.49      496.66     47.70 o
  10   6   7       78.71      105.37     34.27 o
 -16   7   7      128.58      203.33     71.03 o
 -15   7   7       75.41       77.64     66.99 o
 -14   7   7     1010.76     1276.16     84.48 o
 -13   7   7      137.82      214.49     69.08 o
 -12   7   7     1496.37     1488.35     54.71 o
 -11   7   7      141.34      291.88     53.86 o
 -10   7   7      335.21      418.93     23.85 o
  -9   7   7      179.12      146.30     19.98 o
  -8   7   7     4648.83     4884.56     76.01 o
  -7   7   7      138.19      158.83     18.89 o
  -6   7   7     6381.17     6502.99    142.09 o
  -5   7   7      238.94      314.82     25.12 o
  -4   7   7    11289.89    11394.63    205.03 o
  -3   7   7      493.55      724.57     31.81 o
  -2   7   7     6176.83     5596.63    135.00 o
  -1   7   7       41.90       76.61     19.18 o
   0   7   7     4329.82     4049.68    274.01 o
   1   7   7      128.57      150.93     27.79 o
   2   7   7      705.75      813.97     75.66 o
   3   7   7      256.05      289.76     31.25 o
   4   7   7       39.69       58.61     27.81 o
   5   7   7      102.87       76.87     26.88 o
   6   7   7      295.83      214.25     27.41 o
   7   7   7      998.83     1038.53     50.99 o
   8   7   7      390.89      417.50     38.50 o
   9   7   7       39.43       57.70     29.18 o
  10   7   7      597.95      557.94     51.63 o
 -16   8   7      312.22      292.04     69.84 o
 -15   8   7       18.56      110.38     68.69 o
 -14   8   7     1162.38     1140.03    141.50 o
 -13   8   7      359.31      262.12     73.11 o
 -12   8   7      275.33      261.34     68.69 o
 -11   8   7      633.73      948.38     74.88 o
 -10   8   7      806.93      791.26     30.69 o
  -9   8   7     4730.51     4597.65    121.79 o
  -8   8   7      783.41      870.71     27.94 o
  -7   8   7     3232.17     3382.10     48.86 o
  -6   8   7     1227.68     1088.38     69.33 o
  -5   8   7     4501.16     4036.29    353.99 o
  -4   8   7     1143.46      972.46     60.85 o
  -3   8   7     4065.79     3604.33    167.28 o
  -2   8   7      502.55      475.20     21.45 o
  -1   8   7     2030.71     1382.45    213.73 o
   0   8   7     1091.39     1022.99     47.91 o
   1   8   7     1802.73     1768.55     64.15 o
   2   8   7      550.75      601.96     37.28 o
   3   8   7       14.54        1.39     28.18 o
   4   8   7     1346.60     1374.49     45.38 o
   5   8   7      641.06      651.78     40.12 o
   6   8   7      515.84      485.80     34.80 o
   7   8   7       88.34      103.85     35.19 o
   8   8   7      332.35      231.61     37.50 o
   9   8   7      138.04      146.80     30.87 o
  10   8   7      197.23      134.18     52.09 o
 -16   9   7        7.83       14.87     63.08 o
 -15   9   7      572.83      592.16     82.39 o
 -14   9   7       91.14       56.15     69.15 o
 -13   9   7      778.86      959.40     81.92 o
 -12   9   7      526.41      460.04     70.50 o
 -11   9   7     1576.67     1415.90     68.09 o
 -10   9   7        0.15       59.49     46.03 o
  -9   9   7      607.56      715.85     31.45 o
  -8   9   7      941.16     1002.88     33.42 o
  -7   9   7      216.73      272.92     18.39 o
  -6   9   7     1863.80     2046.43     50.81 o
  -5   9   7      179.60      371.48     28.27 o
  -4   9   7     2486.65     2302.64     69.02 o
  -3   9   7     2178.71     1940.13    123.35 o
  -2   9   7     1496.04     1451.19    128.53 o
  -1   9   7     1282.57     1100.94     52.80 o
   0   9   7      416.87      446.18     44.44 o
   1   9   7     3997.01     4070.93     76.48 o
   2   9   7      103.18      118.31     36.89 o
   3   9   7     1658.64     1879.15    152.37 o
   4   9   7      196.12      165.12     32.29 o
   5   9   7     2122.96     2235.79    127.47 o
   6   9   7        3.61       35.47     27.57 o
   7   9   7      940.81     1018.77     49.59 o
   8   9   7      115.39       78.30     32.47 o
   9   9   7      629.91      642.34     44.77 o
 -16  10   7      899.52      850.98     81.05 o
 -15  10   7       22.18       22.43     38.89 o
 -14  10   7     1069.10      892.58     85.27 o
 -13  10   7       39.95       27.12     34.84 o
 -12  10   7     1051.83     1154.61     54.67 o
 -11  10   7       33.98       94.80     47.97 o
 -10  10   7     1924.10     1884.62     50.68 o
  -9  10   7       20.55        7.17     17.62 o
  -8  10   7     1691.76     1575.91     77.16 o
  -7  10   7      168.53      126.97     16.85 o
  -6  10   7       22.59      142.79     32.35 o
  -5  10   7      184.28      180.48     26.36 o
  -4  10   7      580.22      904.98     40.85 o
  -3  10   7      902.19      836.93     57.76 o
  -2  10   7     1663.65     1857.36     95.40 o
  -1  10   7      113.92      168.59     34.17 o
   0  10   7     3564.07     3911.36     80.51 o
   1  10   7      107.05       87.38     42.28 o
   2  10   7     1559.74     1568.25     80.00 o
   3  10   7      736.14      710.50     55.47 o
   4  10   7     3618.38     3705.33     83.64 o
   5  10   7      231.92      195.03     44.73 o
   6  10   7     2049.09     2240.90    101.16 o
   7  10   7       10.39       42.72     36.94 o
   8  10   7      581.30      502.75     42.95 o
   9  10   7        1.74        2.80     35.04 o
 -15  11   7      768.78      688.96     67.04 o
 -14  11   7      201.43      172.19     41.50 o
 -13  11   7      703.06      804.43     88.39 o
 -12  11   7      136.64      106.53     37.04 o
 -11  11   7     2129.95     2017.57     55.55 o
 -10  11   7      263.77      614.33     44.16 o
  -9  11   7      221.21      164.10     21.67 o
  -8  11   7      694.96      589.61     65.28 o
  -7  11   7       69.77       76.65     28.61 o
  -6  11   7     1148.90     1141.34     42.09 o
  -5  11   7      103.46      118.37     27.14 o
  -4  11   7     1434.87     1396.77     60.04 o
  -3  11   7      522.88      787.96     77.79 o
  -2  11   7     1092.59      911.69     87.44 o
  -1  11   7     2764.61     2675.55     70.40 o
   0  11   7       48.58       53.18     61.78 o
   1  11   7     1906.81     2167.16    171.48 o
   2  11   7      435.14      471.30     51.22 o
   3  11   7     2328.59     2345.71     73.28 o
   4  11   7      277.22      259.14     66.06 o
   5  11   7     2110.41     2444.65     66.43 o
   6  11   7       11.29       15.23     38.14 o
   7  11   7      719.50      732.82     55.65 o
   8  11   7       17.48        8.95     32.73 o
   9  11   7      600.82      565.45     46.60 o
 -15  12   7       15.38       54.85     61.09 o
 -14  12   7      109.19       59.26     60.26 o
 -13  12   7      431.26      469.65     74.45 o
 -12  12   7     1098.58     1121.93    207.02 o
 -11  12   7     1484.44     1928.61     76.55 o
 -10  12   7      558.35      460.85     55.80 o
  -9  12   7     2427.15     2391.09    387.08 o
  -8  12   7      163.62      237.42     33.34 o
  -7  12   7      399.29      315.68     34.96 o
  -6  12   7      589.81      526.14     35.17 o
  -5  12   7     1275.17     1336.07     45.78 o
  -4  12   7      149.93      117.31     25.82 o
  -3  12   7     1868.67     1848.23     88.20 o
  -2  12   7      298.29      290.39     24.47 o
  -1  12   7     1353.55     1361.75    137.44 o
   0  12   7      977.97      976.84     60.67 o
   1  12   7      977.70      846.68     64.82 o
   2  12   7     1632.59     1714.65    134.21 o
   3  12   7       21.35        1.96     48.56 o
   4  12   7     1527.56     1711.42     63.65 o
   5  12   7      871.82      794.29     49.95 o
   6  12   7      420.19      449.26     44.44 o
   7  12   7       54.48       22.89     33.27 o
   8  12   7      227.55      229.90     39.11 o
 -14  13   7      208.20      111.81     60.83 o
 -13  13   7       14.82        0.00     59.75 o
 -12  13   7     1514.25     1804.46     79.44 o
 -11  13   7     1111.87      993.40     63.85 o
 -10  13   7     2051.36     2429.15     98.16 o
  -9  13   7      221.65      179.19     76.76 o
  -8  13   7     3273.95     3077.04    211.02 o
  -7  13   7      110.91      137.76     30.59 o
  -6  13   7     1715.53     1690.44     49.73 o
  -5  13   7       29.32       88.51     32.40 o
  -4  13   7     2183.65     1893.02     81.14 o
  -3  13   7       29.96       28.10     23.70 o
  -2  13   7     2148.09     2032.57     63.48 o
  -1  13   7      185.63      109.34     31.15 o
   0  13   7     1057.62     1075.26     61.39 o
   1  13   7      225.58      205.20     50.12 o
   2  13   7      395.06      399.59     52.48 o
   3  13   7      206.96      190.74     48.80 o
   4  13   7       20.85       45.82     41.74 o
   5  13   7       74.06       79.30     40.95 o
   6  13   7       31.68       28.51     36.97 o
   7  13   7       78.86       74.49     35.44 o
   8  13   7      410.51      466.64     58.12 o
 -14  14   7       34.68       45.07     59.21 o
 -13  14   7      889.81      692.95     77.21 o
 -12  14   7      109.44      131.99     53.71 o
 -11  14   7      865.54     1229.24     93.06 o
 -10  14   7     1261.83      997.89    112.18 o
  -9  14   7     1501.26     1784.30    106.36 o
  -8  14   7        8.82       30.02     32.91 o
  -7  14   7     3570.26     3744.57     69.75 o
  -6  14   7      180.10      190.70     31.87 o
  -5  14   7     3378.23     3293.43    160.92 o
  -4  14   7       42.42       83.35     25.64 o
  -3  14   7     2366.75     2185.57    178.05 o
  -2  14   7      378.65      318.91     38.09 o
  -1  14   7      594.15      576.13     76.76 o
   0  14   7       60.36       71.64     50.70 o
   1  14   7      345.70      429.37     62.50 o
   2  14   7       41.66       35.60     39.16 o
   3  14   7       59.20       45.65     39.03 o
   4  14   7      374.19      377.19     47.05 o
   5  14   7      146.55      198.23     41.05 o
   6  14   7      139.96      127.17     38.38 o
   7  14   7      156.97      118.50     35.84 o
 -13  15   7      263.87      306.40     77.87 o
 -12  15   7      817.77      884.58     67.76 o
 -11  15   7      566.97      429.72     53.36 o
 -10  15   7      788.69     1001.63     73.83 o
  -9  15   7      334.63      165.06     45.17 o
  -8  15   7     1002.75      862.59     96.13 o
  -7  15   7      223.77      266.81     36.16 o
  -6  15   7     1181.67     1302.78     71.55 o
  -5  15   7       81.67       38.83     27.62 o
  -4  15   7     1266.03     1376.75     97.59 o
  -3  15   7       94.51       65.33     31.39 o
  -2  15   7      321.32      301.92     39.73 o
  -1  15   7      334.68      343.76     27.81 o
   0  15   7      498.60      643.87     45.39 o
   1  15   7      805.36      787.15     47.05 o
   2  15   7      158.47      163.32     41.63 o
   3  15   7     1198.68     1242.26     59.06 o
   4  15   7      289.84      286.96     54.55 o
   5  15   7     1327.71     1484.71    118.00 o
   6  15   7      143.46      173.79     41.52 o
 -12  16   7     1395.02     1302.41    110.46 o
 -11  16   7       70.01      113.84     66.23 o
 -10  16   7      467.24      199.76     80.95 o
  -9  16   7      110.81       17.36     41.40 o
  -8  16   7      530.91      533.35     48.80 o
  -7  16   7      440.12      353.23     34.58 o
  -6  16   7       10.37       11.44     28.57 o
  -5  16   7      586.45      572.49     37.78 o
  -4  16   7      231.22      182.33     32.62 o
  -3  16   7      269.01      224.15     36.95 o
  -2  16   7      917.53      889.04     77.14 o
  -1  16   7       65.27       11.70     47.61 o
   0  16   7     1457.53     1387.33     63.33 o
   1  16   7       84.90      152.26     48.52 o
   2  16   7     1242.32     1280.53     65.79 o
   3  16   7       79.28       88.84     44.01 o
   4  16   7     2003.45     2257.56     70.87 o
   5  16   7      734.05      805.45     56.17 o
   6  16   7      621.50      612.73     50.51 o
 -11  17   7      923.63      759.44     60.17 o
 -10  17   7      277.50      223.69     49.25 o
  -9  17   7      260.95      185.03     74.50 o
  -8  17   7      189.39      175.29     32.99 o
  -7  17   7       54.46       16.56     32.01 o
  -6  17   7       15.64       15.97     28.44 o
  -5  17   7      310.16      251.12     57.42 o
  -4  17   7      228.35      252.33     38.24 o
  -3  17   7      530.73      412.81    273.49 o
  -2  17   7       81.22       52.02     50.42 o
  -1  17   7     1019.48     1082.74    103.90 o
   0  17   7       53.40       47.88     52.61 o
   1  17   7     1982.69     2087.38     95.95 o
   2  17   7       26.15       37.65     39.50 o
   3  17   7     1271.90     1360.15     85.06 o
   4  17   7       98.56       69.86     43.34 o
   5  17   7      857.65      948.43     56.73 o
 -10  18   7      587.58      447.51     88.92 o
  -9  18   7      337.64      364.51     46.17 o
  -8  18   7       48.61        4.75     32.35 o
  -7  18   7      605.04      563.26     52.40 o
  -6  18   7       76.63       49.88     30.69 o
  -5  18   7      788.69      719.06     47.44 o
  -4  18   7      222.14      182.39     58.32 o
  -3  18   7      339.27      189.11    160.49 o
  -2  18   7      253.69      166.44     77.61 o
  -1  18   7      143.18      119.53     55.65 o
   0  18   7     1249.68     1371.04     93.27 o
   1  18   7      204.27      134.01     57.50 o
   2  18   7     1317.82     1290.36     95.12 o
   3  18   7      115.81       77.22     37.81 o
   4  18   7      486.48      537.77     62.78 o
  -9  19   7      112.51       91.06     41.16 o
  -8  19   7      988.74      990.27     49.22 o
  -7  19   7       21.81        0.00     34.47 o
  -6  19   7     1297.79     1255.24     81.92 o
  -5  19   7       59.01       30.86     55.97 o
  -4  19   7     1359.20     1354.31     83.86 o
  -3  19   7      269.53      133.00     61.76 o
  -2  19   7      945.49      838.62     79.10 o
  -1  19   7      466.18      480.98     75.02 o
   0  19   7      447.25      384.69     73.12 o
   1  19   7      232.69      137.31     64.78 o
   2  19   7      303.21      215.60     55.45 o
  -7  20   7     1321.05     1151.65     95.07 o
  -6  20   7       23.93      116.19     57.56 o
  -5  20   7     1632.92     1751.27    215.57 o
  -4  20   7      127.61       80.77     59.21 o
  -3  20   7     1129.02     1104.54     67.87 o
  -2  20   7      267.47      161.38     79.70 o
  -1  20   7      743.76      802.79     79.74 o
   0  20   7       58.10        0.61     50.60 o
   1  20   7      669.91      565.51     61.89 o
 -16   0   8      354.58      302.76     97.81 o
 -14   0   8      546.32     1215.29    152.89 o
 -12   0   8     6436.63     8408.10    244.06 o
 -10   0   8     5142.04     5684.75    290.47 o
  -8   0   8     4775.71     4300.85     67.53 o
  -6   0   8     8667.66     8163.05    140.36 o
  -4   0   8     4223.71     4544.93    244.87 o
  -2   0   8     4435.30     3751.43    481.46 o
   0   0   8     3492.19     3270.76     86.42 o
   2   0   8     2008.49     1939.16     94.45 o
   4   0   8      583.98      623.11     39.88 o
   6   0   8      977.01      963.65     79.77 o
   8   0   8      514.07      621.06     79.77 o
  10   0   8     1137.78     1501.42    105.41 o
 -17   1   8      128.77      126.54     40.51 o
 -16   1   8      381.78      501.38     46.08 o
 -15   1   8      798.26      880.88     51.03 o
 -14   1   8      951.62      846.60     66.34 o
 -13   1   8     1852.73     2138.06     61.82 o
 -12   1   8     1714.30     1568.52     56.75 o
 -11   1   8     4114.74     4306.38    226.11 o
 -10   1   8      228.65      249.77     20.13 o
  -9   1   8     3157.77     3447.83     42.41 o
  -8   1   8       20.42        0.00     15.47 o
  -7   1   8    10587.82    10817.08     62.16 o
  -6   1   8      536.64      382.38     17.10 o
  -5   1   8     7449.94     7128.24     71.21 o
  -4   1   8      932.59      813.05     21.24 o
  -3   1   8     3461.67     3242.54    101.66 o
  -2   1   8     1733.37     1572.58     64.15 o
  -1   1   8     2487.18     2514.11     40.39 o
   0   1   8      412.61      293.92     21.18 o
   1   1   8      565.90      599.80     22.05 o
   2   1   8     6169.30     5914.38    128.53 o
   3   1   8      577.99      510.98     43.59 o
   4   1   8      192.05      169.08     19.27 o
   5   1   8       86.25       74.39     16.74 o
   6   1   8     1267.55     1287.10     43.76 o
   7   1   8      352.71      392.36     54.83 o
   8   1   8      169.34      144.88     53.15 o
   9   1   8      392.07      444.28     55.01 o
  10   1   8      137.37      210.49     41.05 o
 -17   2   8     1045.28     1034.67     61.60 o
 -16   2   8        5.84       85.32     38.58 o
 -15   2   8     1014.75     1051.07     54.86 o
 -14   2   8      366.29      465.56     44.69 o
 -13   2   8     1162.25     1147.01     52.63 o
 -12   2   8      622.37      536.19     44.62 o
 -11   2   8      593.61      729.93     54.64 o
 -10   2   8     1218.41     1092.08     29.09 o
  -9   2   8     1195.63     1159.01     39.24 o
  -8   2   8     2671.79     2642.24     46.43 o
  -7   2   8      253.33      427.19     22.13 o
  -6   2   8     4523.98     4572.70     67.83 o
  -5   2   8      865.31     1297.12     58.05 o
  -4   2   8     3604.14     3427.36     54.04 o
  -3   2   8     1842.85     1611.66     83.65 o
  -2   2   8      881.35      651.58     50.44 o
  -1   2   8     1563.29     1382.41    100.61 o
   0   2   8      568.01      418.40     18.06 o
   1   2   8     2887.81     2372.82    139.96 o
   2   2   8      309.19      238.96     18.93 o
   3   2   8     8162.91     8281.85    239.81 o
   4   2   8      384.82      306.54     21.64 o
   5   2   8     1087.11      950.46     32.18 o
   6   2   8       59.59       70.29     20.75 o
   7   2   8     1647.84     1752.30     95.12 o
   8   2   8      232.34      260.86     33.49 o
   9   2   8      318.76      321.46     52.17 o
  10   2   8      193.11      230.32     43.02 o
 -17   3   8        7.42       56.03     38.98 o
 -16   3   8     1685.03     1637.19     61.02 o
 -15   3   8       25.70       85.06     38.65 o
 -14   3   8     2523.50     2673.90     93.01 o
 -13   3   8       23.34      122.04     37.47 o
 -12   3   8     1431.96     2103.09     59.86 o
 -11   3   8      194.06      199.21     22.35 o
 -10   3   8      357.85      412.29     26.22 o
  -9   3   8      230.18      211.01     19.25 o
  -8   3   8        1.68        7.90     16.17 o
  -7   3   8       76.91       85.24     17.78 o
  -6   3   8      406.33      546.17     22.13 o
  -5   3   8     1362.82     1469.77     40.70 o
  -4   3   8     1566.88     1799.38     77.32 o
  -3   3   8      743.97      807.25     22.22 o
  -2   3   8     8363.79     7154.40    197.65 o
  -1   3   8      143.60      140.55     16.75 o
   0   3   8     3910.71     3614.01    126.73 o
   1   3   8       85.84       76.76     12.36 o
   2   3   8     8720.55     8370.46    160.53 o
   3   3   8      177.03      177.39     20.84 o
   4   3   8     1273.71     1185.75     46.34 o
   5   3   8      391.54      454.21     25.55 o
   6   3   8     3958.11     4090.81    145.12 o
   7   3   8       73.75       83.50     26.75 o
   8   3   8     1135.69     1221.90     53.88 o
   9   3   8      101.88      121.09     42.83 o
  10   3   8      409.28      406.85     46.28 o
 -17   4   8     2255.20     2331.12     83.23 o
 -16   4   8      125.39      236.65     42.55 o
 -15   4   8     2167.61     2253.10     85.26 o
 -14   4   8      251.28      398.88     36.65 o
 -13   4   8     1604.05     1463.10     53.74 o
 -12   4   8     3640.06     4079.03     73.02 o
 -11   4   8      793.97     1108.36     66.00 o
 -10   4   8      209.89      233.35     23.00 o
  -9   4   8      142.44      207.74     18.50 o
  -8   4   8       50.01       44.69     16.74 o
  -7   4   8      161.71      139.18     18.95 o
  -6   4   8      556.44      597.86     25.83 o
  -5   4   8     1093.58     1335.25     30.15 o
  -4   4   8      651.70      507.74     29.12 o
  -3   4   8     4182.34     3406.32    239.98 o
  -2   4   8     2023.24     1997.69    111.90 o
  -1   4   8     2772.10     2390.47    240.89 o
   0   4   8     1221.02     1214.64     31.17 o
   1   4   8     5269.77     4939.49     72.12 o
   2   4   8      178.24      185.12     21.24 o
   3   4   8     2979.70     3128.05    138.63 o
   4   4   8      360.94      345.44     25.47 o
   5   4   8     2512.44     2568.56     46.34 o
   6   4   8      448.19      448.69     32.24 o
   7   4   8     1579.96     1558.44     43.70 o
   8   4   8       70.72      125.09     38.54 o
   9   4   8      632.45      696.39     54.61 o
  10   4   8      229.89      297.62     41.49 o
 -17   5   8       76.94      129.71     68.14 o
 -16   5   8      676.53      561.13     81.24 o
 -15   5   8      529.90      541.34     48.61 o
 -14   5   8     1541.14     1371.12     61.96 o
 -13   5   8      788.18      891.58     53.35 o
 -12   5   8     1107.11     1057.55     52.03 o
 -11   5   8     3827.06     3619.60    121.86 o
 -10   5   8      145.46      178.71     24.52 o
  -9   5   8     1916.08     1836.86     38.84 o
  -8   5   8        8.17        9.95     17.07 o
  -7   5   8     3697.13     3771.97     50.25 o
  -6   5   8      180.92      475.09     33.55 o
  -5   5   8     2979.95     2868.17     42.02 o
  -4   5   8     1622.84     1527.02     35.90 o
  -3   5   8     1740.70     1805.49     57.24 o
  -2   5   8      960.78      578.86     79.32 o
  -1   5   8     2999.64     2781.06    135.54 o
   0   5   8     2013.19     1809.37     90.19 o
   1   5   8      422.78      434.16     59.37 o
   2   5   8     1602.28     1501.72     39.82 o
   3   5   8      142.44      172.73     23.18 o
   4   5   8     5016.47     5253.42     71.38 o
   5   5   8     1456.80     1540.10     92.72 o
   6   5   8      970.97     1018.96     44.14 o
   7   5   8      195.46      206.92     26.73 o
   8   5   8      427.47      449.30     35.17 o
   9   5   8      344.92      392.87    123.45 o
  10   5   8      215.40      292.47     46.52 o
 -17   6   8      176.74      179.31     65.64 o
 -16   6   8       56.73      190.47     67.57 o
 -15   6   8      299.06      113.61     66.79 o
 -14   6   8     1137.20     1518.25     91.29 o
 -13   6   8      484.55      488.25     43.95 o
 -12   6   8      809.02      647.59     44.64 o
 -11   6   8      459.62      442.18     44.40 o
 -10   6   8     2509.20     2275.63     43.09 o
  -9   6   8      211.58      249.31     23.12 o
  -8   6   8     6855.09     7287.55    119.46 o
  -7   6   8      181.96      165.08     20.25 o
  -6   6   8     8777.44     8811.37    191.57 o
  -5   6   8      370.30      376.22     24.90 o
  -4   6   8     4696.06     4810.69    103.50 o
  -3   6   8       35.81      173.67     31.21 o
  -2   6   8     2075.09     2188.61     67.16 o
  -1   6   8     1251.75      955.02    111.66 o
   0   6   8     1408.81     1312.86     93.89 o
   1   6   8      121.88      126.06     17.75 o
   2   6   8      206.33      195.85     20.89 o
   3   6   8      126.69       92.93     27.68 o
   4   6   8     1092.17     1252.48     55.65 o
   5   6   8      750.05      873.00     75.47 o
   6   6   8      437.80      409.79     32.11 o
   7   6   8       65.10       83.39     31.63 o
   8   6   8      548.59      567.58     71.00 o
   9   6   8      139.68      188.06     66.15 o
 -17   7   8       41.73      198.42     71.03 o
 -16   7   8       54.96        0.95     67.15 o
 -15   7   8      520.59      568.64     79.10 o
 -14   7   8      185.55      173.16     70.42 o
 -13   7   8      604.23      542.29     73.72 o
 -12   7   8      658.90      814.86     84.59 o
 -11   7   8     4477.27     4399.43    145.29 o
 -10   7   8      291.07      282.31     22.77 o
  -9   7   8     5483.71     5650.78     61.43 o
  -8   7   8       26.03       25.70     20.02 o
  -7   7   8     4754.18     5030.72     84.98 o
  -6   7   8      576.54      597.29     28.04 o
  -5   7   8     9213.89     8595.07    200.86 o
  -4   7   8      618.91      528.35     36.24 o
  -3   7   8     3164.36     2980.18    134.78 o
  -2   7   8      396.20      293.16     63.23 o
  -1   7   8     4270.03     4385.12    126.17 o
   0   7   8     1229.88     1205.17    120.87 o
   1   7   8      560.71      534.59     40.53 o
   2   7   8      387.87      341.45     32.32 o
   3   7   8      159.56      139.20     28.78 o
   4   7   8      332.37      347.88     33.96 o
   5   7   8      394.41      387.87     35.76 o
   6   7   8      247.22      277.15     29.44 o
   7   7   8      187.05      165.87     35.53 o
   8   7   8       93.76       59.09     29.09 o
   9   7   8      752.17      688.16     48.98 o
 -16   8   8       12.15      109.73     68.33 o
 -15   8   8      331.12      319.19     67.33 o
 -14   8   8      396.92      416.98     76.41 o
 -13   8   8      135.64      188.36     68.69 o
 -12   8   8      532.30      947.54     78.93 o
 -11   8   8      179.45      358.08     30.76 o
 -10   8   8     3501.13     3674.52     89.40 o
  -9   8   8       57.54      120.56     24.77 o
  -8   8   8     3997.70     4083.86     60.54 o
  -7   8   8      788.37      868.54     32.34 o
  -6   8   8     2950.28     3335.71     74.02 o
  -5   8   8     1128.57     1975.86     42.61 o
  -4   8   8     3818.06     3861.13    117.00 o
  -3   8   8     1624.34     1363.21    113.72 o
  -2   8   8     3660.13     3573.85     60.72 o
  -1   8   8     1441.77     1267.11     75.28 o
   0   8   8      569.89      472.22     44.59 o
   1   8   8     1348.72     1401.74     77.31 o
   2   8   8      339.58      312.35     34.73 o
   3   8   8      793.15      811.51     42.02 o
   4   8   8     2728.06     2926.00     64.42 o
   5   8   8      626.39      655.88     37.14 o
   6   8   8      136.57      154.35     27.50 o
   7   8   8      410.65      415.75     47.15 o
   8   8   8      152.41      132.66     39.12 o
   9   8   8      239.16      204.62     34.22 o
 -16   9   8      867.71      901.04    117.75 o
 -15   9   8       55.71      102.09     70.23 o
 -14   9   8     1486.48     1515.00     95.32 o
 -13   9   8      786.45      590.71     76.51 o
 -12   9   8      545.16      563.35     71.61 o
 -11   9   8     1573.53     1733.94     71.80 o
 -10   9   8      242.45      246.77     29.63 o
  -9   9   8     2771.95     2839.85    110.21 o
  -8   9   8       57.92       51.55     26.76 o
  -7   9   8      665.68      714.75     50.72 o
  -6   9   8      123.96      232.20     28.34 o
  -5   9   8      190.14      221.78     27.35 o
  -4   9   8     1203.35     1137.97     38.10 o
  -3   9   8     2543.30     2197.92    171.93 o
  -2   9   8     1530.53     1530.43     49.89 o
  -1   9   8      697.53      701.55     38.12 o
   0   9   8     1836.81     1917.71     68.53 o
   1   9   8      141.63      168.00     34.32 o
   2   9   8     3592.68     3932.16    177.37 o
   3   9   8      351.86      310.65     37.24 o
   4   9   8     2101.41     2220.82    138.06 o
   5   9   8       36.66       18.81     28.28 o
   6   9   8      925.15      976.54     42.06 o
   7   9   8       61.84       67.56     33.00 o
   8   9   8      188.07      134.20     32.48 o
   9   9   8      104.63      190.03     34.39 o
 -16  10   8       28.94       28.73     63.79 o
 -15  10   8     1302.34     1495.30     98.04 o
 -14  10   8       56.64       40.17     66.39 o
 -13  10   8      830.70      756.92     76.55 o
 -12  10   8      199.55      304.57     34.91 o
 -11  10   8      909.87      991.56     63.00 o
 -10  10   8      572.75      609.02     37.30 o
  -9  10   8      408.30      397.77     36.73 o
  -8  10   8      522.24      484.06     35.98 o
  -7  10   8      337.43      587.63     37.29 o
  -6  10   8      433.63      641.43     35.28 o
  -5  10   8      193.07      642.03     64.97 o
  -4  10   8      268.04      354.57     28.46 o
  -3  10   8      411.83      918.76     74.02 o
  -2  10   8      365.45      412.91     41.10 o
  -1  10   8     3765.85     4110.08    196.51 o
   0  10   8        3.32       12.07     34.30 o
   1  10   8     1904.41     1922.14     96.25 o
   2  10   8      439.25      465.46     41.48 o
   3  10   8     2558.04     2482.31     81.42 o
   4  10   8      578.48      561.15     41.48 o
   5  10   8     2055.45     2411.41    165.48 o
   6  10   8      103.16       87.52     33.92 o
   7  10   8      561.27      572.38     45.78 o
   8  10   8       19.63       17.80     33.31 o
 -15  11   8      101.84        0.00     67.11 o
 -14  11   8      595.22      459.24     72.52 o
 -13  11   8       98.92      166.33     67.02 o
 -12  11   8     1629.87     1745.93     77.61 o
 -11  11   8      397.30      336.15     55.52 o
 -10  11   8     1381.44     1366.32     66.76 o
  -9  11   8      639.90      703.42     40.00 o
  -8  11   8      355.94      433.99     36.26 o
  -7  11   8      917.85      774.57     39.37 o
  -6  11   8      499.46      399.75     33.07 o
  -5  11   8     1759.13     1605.46    135.25 o
  -4  11   8      718.53      671.93     47.27 o
  -3  11   8      899.89      726.00     90.60 o
  -2  11   8     1057.13     1156.32     84.24 o
  -1  11   8      413.35      462.51     42.75 o
   0  11   8     1476.92     1509.44    110.46 o
   1  11   8      157.97      180.38     48.31 o
   2  11   8     2882.71     3155.34     83.58 o
   3  11   8      525.21      442.16     54.06 o
   4  11   8     2808.08     2864.35     81.17 o
   5  11   8       93.98       96.61     38.99 o
   6  11   8      852.22      957.62     58.78 o
   7  11   8       66.14       22.03     33.45 o
   8  11   8      493.19      560.92     45.76 o
 -15  12   8      425.39      327.21     67.15 o
 -14  12   8      180.92      181.47     65.66 o
 -13  12   8      796.18      745.64     79.10 o
 -12  12   8      154.34      526.48     72.61 o
 -11  12   8     1345.34     1200.48     66.36 o
 -10  12   8     2265.81     2504.29     79.42 o
  -9  12   8      494.88      623.09     42.26 o
  -8  12   8     5274.67     5505.12    116.51 o
  -7  12   8      451.32      431.33     35.85 o
  -6  12   8     2723.08     2893.07    111.30 o
  -5  12   8     1071.54      809.12     54.27 o
  -4  12   8     1105.83     1070.23     57.29 o
  -3  12   8      301.41      324.26     41.24 o
  -2  12   8      995.68      901.63     51.06 o
  -1  12   8      615.52      564.45     42.88 o
   0  12   8      318.39      317.25     52.54 o
   1  12   8     1580.08     1727.23    111.66 o
   2  12   8      585.35      576.13     56.63 o
   3  12   8      952.78      994.39     61.27 o
   4  12   8      538.28      533.13     67.28 o
   5  12   8      843.07      829.26     49.68 o
   6  12   8       27.48       88.77     35.59 o
   7  12   8      357.35      375.49     39.16 o
 -14  13   8       85.09       39.06     61.60 o
 -13  13   8      571.16      825.73     98.76 o
 -12  13   8      172.18      142.87     52.47 o
 -11  13   8     1921.41     2327.69     99.35 o
 -10  13   8      245.18      315.12     63.42 o
  -9  13   8     3162.70     3104.66     67.55 o
  -8  13   8      365.22      350.93     51.96 o
  -7  13   8     3687.88     3751.13    151.32 o
  -6  13   8      366.53      348.82     34.02 o
  -5  13   8     2036.12     1833.54     85.53 o
  -4  13   8      320.22      319.28     29.60 o
  -3  13   8     2317.37     2245.18     92.28 o
  -2  13   8      169.66       94.17     36.48 o
  -1  13   8      849.85      736.11     45.41 o
   0  13   8     1054.48     1008.92     64.07 o
   1  13   8      159.90      121.31     51.14 o
   2  13   8       27.89       20.58     49.82 o
   3  13   8        6.74        9.81     49.18 o
   4  13   8      143.97      148.72     39.76 o
   5  13   8       35.47       22.25     38.99 o
   6  13   8      207.99      258.61     39.85 o
   7  13   8       41.80       59.34     36.75 o
 -13  14   8       76.51       92.46     98.76 o
 -12  14   8     1638.76     1954.56     98.54 o
 -11  14   8      163.46      173.27     80.03 o
 -10  14   8     1140.74     1261.20     76.23 o
  -9  14   8      283.31      201.28     35.92 o
  -8  14   8     3188.82     2800.58     78.82 o
  -7  14   8      246.51      208.76     34.67 o
  -6  14   8     2001.23     2024.81     94.36 o
  -5  14   8        9.06       33.79     27.99 o
  -4  14   8     1982.55     2036.73    128.31 o
  -3  14   8       44.95       39.02     34.98 o
  -2  14   8     1077.08     1134.10     68.55 o
  -1  14   8       97.58       84.58     36.75 o
   0  14   8      485.23      539.38     82.82 o
   1  14   8       42.98       25.07     49.47 o
   2  14   8      123.33       79.26     40.65 o
   3  14   8      222.56      159.65     42.63 o
   4  14   8      128.86       86.39     39.84 o
   5  14   8       85.49       98.45     39.76 o
   6  14   8       21.42       73.05     40.05 o
 -13  15   8      693.02      756.43     82.52 o
 -12  15   8      800.76      804.77     73.74 o
 -11  15   8      461.75      480.27     58.17 o
 -10  15   8      599.78      692.37    105.41 o
  -9  15   8      706.55      525.99     90.74 o
  -8  15   8       98.82      151.63     33.71 o
  -7  15   8     1159.61     1081.50     60.35 o
  -6  15   8      196.87      212.57     44.28 o
  -5  15   8     2082.95     2112.40    107.74 o
  -4  15   8      202.14      157.60     36.14 o
  -3  15   8      829.43      787.53     91.17 o
  -2  15   8      775.25      788.03     48.66 o
  -1  15   8      460.68      376.48     37.85 o
   0  15   8      410.24      455.79     92.21 o
   1  15   8      190.74      147.91     40.90 o
   2  15   8      827.60      873.72     54.12 o
   3  15   8      132.16      125.59     42.70 o
   4  15   8      918.99      843.90     53.40 o
   5  15   8      427.84      440.63     46.60 o
 -12  16   8      105.29       40.07     51.76 o
 -11  16   8      970.35      920.73     64.78 o
 -10  16   8       97.83       37.46     44.88 o
  -9  16   8      354.70      421.60     62.77 o
  -8  16   8       55.15       27.74     33.20 o
  -7  16   8      139.77      172.14     32.83 o
  -6  16   8      229.86      216.76     39.78 o
  -5  16   8      735.34      671.79     51.58 o
  -4  16   8      576.20      609.65     47.38 o
  -3  16   8      745.51      781.41     47.95 o
  -2  16   8       76.91       80.50     60.57 o
  -1  16   8     1122.20     1168.73     77.85 o
   0  16   8      187.10      233.84     39.60 o
   1  16   8     1360.86     1465.46     99.01 o
   2  16   8       16.74        9.83     40.70 o
   3  16   8     1189.68     1244.69     58.84 o
   4  16   8      379.61      370.78     45.34 o
   5  16   8     1298.64     1409.79     66.61 o
 -11  17   8       83.12       72.53     49.88 o
 -10  17   8      255.34      224.52     48.06 o
  -9  17   8      285.78      321.13     44.17 o
  -8  17   8       10.33        0.00     31.19 o
  -7  17   8       48.26       44.05     30.75 o
  -6  17   8       37.83       54.00     36.04 o
  -5  17   8      257.45      189.36     66.39 o
  -4  17   8     1041.31     1034.69     55.18 o
  -3  17   8       76.27       79.69     61.60 o
  -2  17   8      860.02      835.55     72.49 o
  -1  17   8       63.52       23.15     52.57 o
   0  17   8     1964.60     1916.89     81.94 o
   1  17   8       62.73       31.96     39.52 o
   2  17   8     1246.38     1084.45     74.02 o
   3  17   8       49.48       12.88     41.11 o
   4  17   8      828.41      945.43     62.78 o
 -10  18   8      252.97      252.47     46.72 o
  -9  18   8       64.84       18.83     40.65 o
  -8  18   8      800.62      665.93     43.34 o
  -7  18   8       59.53       49.22     40.80 o
  -6  18   8      565.24      510.90     47.67 o
  -5  18   8      417.44      425.10     45.06 o
  -4  18   8      266.58      236.95     61.73 o
  -3  18   8      193.20      101.60     89.27 o
  -2  18   8      479.70      422.61     57.97 o
  -1  18   8     1007.85      901.51     89.24 o
   0  18   8      216.18      213.09     55.51 o
   1  18   8      687.11      623.32     78.56 o
   2  18   8       28.16       12.79     38.81 o
  -8  19   8      141.27       80.28     35.09 o
  -7  19   8     1076.27     1001.55     74.46 o
  -6  19   8       43.38       78.62     52.43 o
  -5  19   8     1919.26     2155.72    100.72 o
  -4  19   8      104.11       20.89     57.75 o
  -3  19   8      778.29      623.58     92.11 o
  -2  19   8      192.44      103.03     54.68 o
  -1  19   8      540.82      586.18     77.58 o
   0  19   8      299.65      198.78     53.72 o
   1  19   8      185.86       44.01     50.59 o
  -6  20   8     1260.96     1240.96     81.39 o
  -5  20   8        2.00       23.78     59.72 o
  -4  20   8     1643.24     1892.63    100.05 o
  -3  20   8      129.05      176.25     80.67 o
  -2  20   8      721.10      684.31     75.66 o
 -17   0   9      266.68      497.12     67.51 o
 -15   0   9      711.33     1227.75     92.11 o
 -13   0   9     1866.34     2938.86    104.46 o
 -11   0   9      755.90      980.23    119.03 o
  -9   0   9     5458.44     5597.43    200.48 o
  -7   0   9     8163.56     8837.88    216.53 o
  -5   0   9     4477.27     4088.35    108.52 o
  -3   0   9     6719.34     6210.95    349.46 o
  -1   0   9     2425.44     2683.62    228.86 o
   1   0   9      299.15      323.97     32.04 o
   3   0   9     4935.11     5258.03    245.95 o
   5   0   9      693.04      720.24    135.80 o
   7   0   9      715.58      882.29     55.22 o
   9   0   9     1031.50     1069.29     98.76 o
 -17   1   9      437.17      430.73     46.14 o
 -16   1   9      402.03      534.82     49.17 o
 -15   1   9      425.49      456.38     45.68 o
 -14   1   9      985.48     1268.15     55.95 o
 -13   1   9      474.38      464.33     62.78 o
 -12   1   9      802.77     1428.74    128.24 o
 -11   1   9     1203.54     1191.60     36.55 o
 -10   1   9     1285.17     1457.79     33.77 o
  -9   1   9       56.79       86.19     17.20 o
  -8   1   9     4195.42     4175.13     47.86 o
  -7   1   9      376.87      234.10     18.20 o
  -6   1   9     9584.03     8911.33    116.65 o
  -5   1   9      743.96      912.37     32.42 o
  -4   1   9     3678.85     3593.78     42.96 o
  -3   1   9     1251.16     1137.93     31.71 o
  -2   1   9     1288.30     1241.18     75.11 o
  -1   1   9     2396.53     1995.99     56.20 o
   0   1   9     1252.24     1189.00     35.32 o
   1   1   9     1904.42     1690.26     67.27 o
   2   1   9      630.35      609.95     45.31 o
   3   1   9      470.38      481.06     45.26 o
   4   1   9      285.05      267.60     28.67 o
   5   1   9      172.17      200.81     28.31 o
   6   1   9      552.12      651.83     35.93 o
   7   1   9      522.97      524.68     33.66 o
   8   1   9      464.05      505.83     98.76 o
   9   1   9      182.17      164.14    106.36 o
 -17   2   9      110.67       90.07     38.74 o
 -16   2   9     1632.47     1863.10     64.62 o
 -15   2   9      228.63      335.10     49.86 o
 -14   2   9     1291.52     1338.77     54.95 o
 -13   2   9      977.96     1380.14     53.28 o
 -12   2   9     3201.55     2723.55     97.32 o
 -11   2   9      968.26     1036.76     47.18 o
 -10   2   9     1129.79     1285.50     31.77 o
  -9   2   9     2257.66     2295.83     43.18 o
  -8   2   9      322.99      621.21     25.11 o
  -7   2   9     3083.86     3015.24     40.74 o
  -6   2   9     1656.57     1519.61     46.82 o
  -5   2   9     2090.59     2023.70     49.11 o
  -4   2   9     1014.51      986.67     57.07 o
  -3   2   9     1437.14     1161.72     39.95 o
  -2   2   9     2890.24     2786.92    114.86 o
  -1   2   9      745.53      664.37     32.62 o
   0   2   9     4551.91     3838.92    239.73 o
   1   2   9      124.16       98.74     19.18 o
   2   2   9     5761.88     5760.38     96.30 o
   3   2   9      508.62      601.46     38.49 o
   4   2   9      912.65      906.05     49.56 o
   5   2   9       31.36       25.77     24.97 o
   6   2   9     2939.50     3404.28     99.79 o
   7   2   9      125.50      142.37     27.16 o
   8   2   9      199.19      190.27     48.12 o
   9   2   9      224.13      237.10     54.38 o
 -17   3   9     1405.63     1205.96     55.42 o
 -16   3   9       22.25       92.50     38.55 o
 -15   3   9     1520.45     1362.30     55.93 o
 -14   3   9      131.26      216.09     39.45 o
 -13   3   9     1576.32     1378.68     52.89 o
 -12   3   9     1154.15     1431.01     52.37 o
 -11   3   9      841.27      844.30     35.01 o
 -10   3   9     1915.34     1771.87     44.07 o
  -9   3   9      119.20       63.83     19.43 o
  -8   3   9      324.85      287.59     20.93 o
  -7   3   9      628.18      459.59     24.92 o
  -6   3   9      107.07      245.47     20.28 o
  -5   3   9      717.98      799.74     57.45 o
  -4   3   9      685.36      783.15     34.06 o
  -3   3   9     3700.64     3663.06    178.97 o
  -2   3   9       28.69       19.56     15.01 o
  -1   3   9     6365.42     5846.79    127.23 o
   0   3   9      241.27      222.40     25.81 o
   1   3   9     6174.53     6516.44    134.10 o
   2   3   9       80.85      109.91     20.63 o
   3   3   9     3706.58     3776.99    113.51 o
   4   3   9      102.88       75.70     22.76 o
   5   3   9     1245.37     1411.44     38.58 o
   6   3   9       75.19       94.24     29.13 o
   7   3   9     1427.49     1499.69     47.06 o
   8   3   9       25.97       64.29     30.30 o
   9   3   9      507.11      557.77     60.83 o
 -17   4   9      154.46      149.72     48.18 o
 -16   4   9     1140.20     1193.13     55.50 o
 -15   4   9        0.93       16.70     36.56 o
 -14   4   9     1401.90     1532.26     65.66 o
 -13   4   9       29.56      180.98     54.93 o
 -12   4   9      812.50      912.25     51.98 o
 -11   4   9       53.42       47.82     23.59 o
 -10   4   9      213.14      230.36     21.16 o
  -9   4   9     1941.88     2009.30     37.80 o
  -8   4   9      217.06      111.38     20.47 o
  -7   4   9      843.15     1081.35     46.43 o
  -6   4   9       99.74     1244.17     91.61 o
  -5   4   9      619.81      511.32     27.39 o
  -4   4   9     3034.52     3274.89     74.68 o
  -3   4   9      950.36      778.50     59.51 o
  -2   4   9     3427.49     2753.76    168.64 o
  -1   4   9      876.31      866.02     28.00 o
   0   4   9     4411.94     4282.79    108.02 o
   1   4   9       73.98      100.29     19.68 o
   2   4   9     2419.45     2386.23     74.41 o
   3   4   9     2312.79     2265.09     43.23 o
   4   4   9     2539.77     2647.40     87.16 o
   5   4   9      493.49      541.34     28.70 o
   6   4   9     1097.71     1021.21     59.49 o
   7   4   9       77.20       72.40     25.57 o
   8   4   9      918.80      981.20     50.61 o
   9   4   9      215.75      275.98     47.69 o
 -17   5   9      712.33      617.26     77.14 o
 -16   5   9      557.49      586.87     76.51 o
 -15   5   9     1225.60     1096.48     76.86 o
 -14   5   9      536.24      518.21     87.81 o
 -13   5   9      416.92      608.58     48.57 o
 -12   5   9      690.40      917.26     64.04 o
 -11   5   9        8.31      116.94     21.22 o
 -10   5   9     1016.34     1030.02     47.04 o
  -9   5   9       15.21        4.34     20.41 o
  -8   5   9     1407.42     1584.33     33.81 o
  -7   5   9      351.13      458.65     24.30 o
  -6   5   9     7940.91     7868.44     72.57 o
  -5   5   9     1343.98     1376.88     47.89 o
  -4   5   9     1930.62     1761.54     72.84 o
  -3   5   9      790.56      940.42     40.47 o
  -2   5   9      892.39      773.29     47.34 o
  -1   5   9     1394.08     1271.31    121.79 o
   0   5   9      734.02      631.83     27.03 o
   1   5   9     1147.27     1173.39     36.12 o
   2   5   9      477.56      458.67     37.70 o
   3   5   9     1836.40     1666.79     39.08 o
   4   5   9       27.42       40.31     21.32 o
   5   5   9     1362.43     1445.21     38.85 o
   6   5   9      476.28      473.63     41.48 o
   7   5   9      388.53      408.93     39.80 o
   8   5   9      207.61      237.60     35.53 o
   9   5   9      176.44      214.72     49.27 o
 -17   6   9      128.48      348.11     71.76 o
 -16   6   9      177.34      255.13     75.97 o
 -15   6   9      612.98      719.13    123.45 o
 -14   6   9      321.89      278.92     63.70 o
 -13   6   9     1928.12     1672.73     92.10 o
 -12   6   9      773.53      767.60     65.74 o
 -11   6   9     2556.16     2273.24     78.40 o
 -10   6   9       12.92       21.58     21.54 o
  -9   6   9     2732.82     2848.87     63.63 o
  -8   6   9      109.14      119.52     21.06 o
  -7   6   9     4083.05     4546.74     51.77 o
  -6   6   9       44.38       29.02     22.59 o
  -5   6   9     7066.07     6853.02    169.18 o
  -4   6   9     1151.15      865.47     48.61 o
  -3   6   9     4509.13     4172.82     65.17 o
  -2   6   9      551.80      544.57     37.27 o
  -1   6   9     1075.30     1151.51     51.38 o
   0   6   9      233.43      139.06     38.52 o
   1   6   9       32.29       53.81     26.40 o
   2   6   9      222.61      185.46     22.01 o
   3   6   9      449.40      407.84     26.99 o
   4   6   9      827.53      844.73     54.38 o
   5   6   9      676.39      671.81     31.24 o
   6   6   9      171.38      195.82     23.76 o
   7   6   9      173.26      124.00     30.04 o
   8   6   9      129.49      141.88     44.97 o
 -16   7   9      337.66      521.90    154.79 o
 -15   7   9       60.85       63.36     63.08 o
 -14   7   9      554.03      850.52    158.59 o
 -13   7   9       40.43      142.25     65.64 o
 -12   7   9     3363.24     3454.85    166.51 o
 -11   7   9       42.16      122.65     30.02 o
 -10   7   9     4568.20     4679.60    173.99 o
  -9   7   9       76.90       52.53     22.39 o
  -8   7   9     4671.79     5123.29     83.28 o
  -7   7   9       10.94       44.25     25.46 o
  -6   7   9     4106.97     3931.86    118.21 o
  -5   7   9      373.32      405.46     26.36 o
  -4   7   9     4082.15     3836.48    262.30 o
  -3   7   9      382.59      346.40     20.17 o
  -2   7   9     2812.90     2731.11     56.19 o
  -1   7   9     1211.74     1212.24     53.73 o
   0   7   9     1168.03     1119.24     48.14 o
   1   7   9      283.27      290.57     33.52 o
   2   7   9      389.07      348.20     35.27 o
   3   7   9       20.90       22.23     28.67 o
   4   7   9      204.72      154.41     32.62 o
   5   7   9       13.95       14.51     35.95 o
   6   7   9      323.79      306.33     28.88 o
   7   7   9       91.15       85.74     44.25 o
   8   7   9      571.53      693.15     54.01 o
 -16   8   9      434.43      456.94     78.69 o
 -15   8   9      808.57      943.53     80.28 o
 -14   8   9      259.47      285.25     70.27 o
 -13   8   9     1295.12     1360.55     86.43 o
 -12   8   9       58.11       65.47     48.08 o
 -11   8   9     3806.53     3971.52    185.54 o
 -10   8   9       50.89       32.13     20.90 o
  -9   8   9     3080.51     2997.25     50.03 o
  -8   8   9      293.46      177.27     30.22 o
  -7   8   9     4032.83     4429.75     67.07 o
  -6   8   9      154.66      646.81     55.94 o
  -5   8   9     1819.49     2287.58     51.37 o
  -4   8   9      861.20      847.55     30.38 o
  -3   8   9     1321.99     1126.62    140.82 o
  -2   8   9      814.24      718.03     40.34 o
  -1   8   9      609.25      539.97     46.89 o
   0   8   9     1699.95     1737.50     89.16 o
   1   8   9      296.86      303.86     36.44 o
   2   8   9      625.12      632.92     40.85 o
   3   8   9     1133.41     1159.16     46.37 o
   4   8   9     1276.87     1359.46     66.07 o
   5   8   9      264.13      205.01     30.83 o
   6   8   9      269.85      221.54     30.85 o
   7   8   9      556.75      594.50     43.14 o
   8   8   9      330.93      363.20     57.17 o
 -16   9   9      166.06      299.45     80.04 o
 -15   9   9     1107.94     1177.66    135.80 o
 -14   9   9      674.75      685.60     82.19 o
 -13   9   9      540.04      469.29     72.17 o
 -12   9   9      814.67      946.68     62.26 o
 -11   9   9      356.22      325.84     52.12 o
 -10   9   9     1092.60     1061.09     42.71 o
  -9   9   9        1.60        2.12     28.32 o
  -8   9   9     2779.70     2997.35     61.60 o
  -7   9   9      595.06      605.76     36.93 o
  -6   9   9      137.17      207.97     34.27 o
  -5   9   9      944.19     1001.99     34.14 o
  -4   9   9      711.46      559.26     36.76 o
  -3   9   9      210.56      251.51     36.27 o
  -2   9   9      289.28      273.02     35.25 o
  -1   9   9     1630.13     1693.94     88.59 o
   0   9   9       78.64      101.73     34.68 o
   1   9   9     2315.18     2483.32    121.99 o
   2   9   9      278.12      245.11     36.53 o
   3   9   9     3759.28     3893.73    148.79 o
   4   9   9      266.19      276.21     34.59 o
   5   9   9      869.84      848.16     42.07 o
   6   9   9        8.07       27.59     27.55 o
   7   9   9      415.98      412.58     39.04 o
   8   9   9      171.80      232.72     49.62 o
 -15  10   9       31.64       44.90     62.74 o
 -14  10   9     1231.21     1174.79     86.55 o
 -13  10   9      493.55      443.69     70.57 o
 -12  10   9      754.84      793.20     60.53 o
 -11  10   9      306.33      269.79     48.82 o
 -10  10   9      368.69      362.15     34.03 o
  -9  10   9       18.56        5.74     28.86 o
  -8  10   9       36.10      103.84     30.73 o
  -7  10   9       25.68       24.41     28.26 o
  -6  10   9      321.63      287.15     31.20 o
  -5  10   9      292.15      264.97     28.27 o
  -4  10   9      929.21      966.45     35.86 o
  -3  10   9        2.24       23.65     33.43 o
  -2  10   9     1352.52     1386.96     49.85 o
  -1  10   9       35.91       45.00     44.62 o
   0  10   9     2865.94     2822.15    202.75 o
   1  10   9      753.08      748.97     46.74 o
   2  10   9     1868.84     1914.65     58.34 o
   3  10   9      289.47      271.31     38.68 o
   4  10   9     2607.09     2744.64    103.13 o
   5  10   9       50.83       32.40     29.79 o
   6  10   9     1460.37     1589.03     96.99 o
   7  10   9       35.52       50.84     34.29 o
 -15  11   9     1022.89     1074.45     85.27 o
 -14  11   9        3.72       34.97     65.12 o
 -13  11   9     1249.92     1217.58     87.54 o
 -12  11   9      696.27      654.77     93.00 o
 -11  11   9      873.36      827.61     58.80 o
 -10  11   9      850.57      778.46     51.81 o
  -9  11   9      132.22      102.64     32.40 o
  -8  11   9      587.88      647.75     41.09 o
  -7  11   9      115.66       99.52     31.93 o
  -6  11   9      172.06      144.24     28.49 o
  -5  11   9     1149.07      856.78     61.95 o
  -4  11   9      184.83      187.28     40.64 o
  -3  11   9     1435.90     1335.51     67.23 o
  -2  11   9      344.14      342.04     42.68 o
  -1  11   9     2054.02     2109.13    110.16 o
   0  11   9       57.02       43.68     57.75 o
   1  11   9     1402.48     1466.12    229.81 o
   2  11   9      182.49      108.86     48.53 o
   3  11   9     2240.42     2447.10     78.98 o
   4  11   9       84.65       68.51     44.71 o
   5  11   9     1191.37     1311.41     61.33 o
   6  11   9       81.43      148.45     36.68 o
   7  11   9      492.84      546.40     42.76 o
 -15  12   9      246.12      277.11    103.51 o
 -14  12   9      894.41      835.40     77.75 o
 -13  12   9      748.11      931.70     65.98 o
 -12  12   9      533.75      513.63     58.32 o
 -11  12   9      826.78      857.76     62.29 o
 -10  12   9      502.23      511.08     38.42 o
  -9  12   9      970.52      879.41     66.63 o
  -8  12   9      393.07      403.31     37.52 o
  -7  12   9     4063.83     3845.85    168.59 o
  -6  12   9      883.66      721.85     60.27 o
  -5  12   9     2182.12     2209.51    121.44 o
  -4  12   9      361.95      435.94     53.48 o
  -3  12   9     1016.12     1145.72     58.75 o
  -2  12   9      809.12      825.83     51.95 o
  -1  12   9      252.11      302.53     70.04 o
   0  12   9      770.98      888.11    111.29 o
   1  12   9      429.00      434.99     55.29 o
   2  12   9      877.55      823.08    104.02 o
   3  12   9      118.69       73.29     48.55 o
   4  12   9      463.47      454.25     49.61 o
   5  12   9        6.28       44.56     35.92 o
   6  12   9      304.65      315.39     43.86 o
 -14  13   9      606.34      838.06     77.12 o
 -13  13   9      153.47      228.71     56.66 o
 -12  13   9     1854.08     2133.84     81.29 o
 -11  13   9        4.00      100.95     48.02 o
 -10  13   9     2340.26     2370.70     79.15 o
  -9  13   9      174.63      168.89     43.35 o
  -8  13   9     3124.19     3266.82     69.28 o
  -7  13   9      478.87      476.56     38.02 o
  -6  13   9     1466.37     1350.03    102.25 o
  -5  13   9      680.95      651.90     51.38 o
  -4  13   9     2548.39     2695.90     75.11 o
  -3  13   9      194.30      184.21     41.92 o
  -2  13   9     1043.49      920.29     53.13 o
  -1  13   9       61.21       73.85     51.55 o
   0  13   9      459.73      511.81     54.32 o
   1  13   9      497.57      544.91     67.19 o
   2  13   9       69.51        6.65     63.12 o
   3  13   9        5.45        0.00     46.26 o
   4  13   9      130.98       72.47     39.42 o
   5  13   9      166.45      198.76     37.87 o
   6  13   9       13.07       48.38     38.88 o
 -13  14   9     1068.90     1358.76     71.60 o
 -12  14   9      212.87       98.67     48.62 o
 -11  14   9     1628.68     1745.81     72.91 o
 -10  14   9       67.08      151.60     47.36 o
  -9  14   9     2897.80     2513.19    100.47 o
  -8  14   9      125.35      194.86     35.02 o
  -7  14   9     1929.91     1812.35     77.85 o
  -6  14   9       47.41       72.80     30.46 o
  -5  14   9     1044.47      997.33    103.01 o
  -4  14   9      237.16      201.55     39.84 o
  -3  14   9     2349.93     2353.37     73.37 o
  -2  14   9      104.77       55.79     35.04 o
  -1  14   9      537.90      469.83     56.39 o
   0  14   9      225.21      261.42     92.51 o
   1  14   9      670.85      571.14     60.25 o
   2  14   9      187.03      147.38     51.44 o
   3  14   9       27.58        9.48     40.86 o
   4  14   9       30.77        9.41     37.36 o
   5  14   9       26.05       64.23     40.81 o
 -13  15   9      484.96      433.67     79.09 o
 -12  15   9      597.46      625.23     61.27 o
 -11  15   9      273.41      321.79     61.52 o
 -10  15   9      920.28     1037.32     94.09 o
  -9  15   9      176.01      157.62     39.21 o
  -8  15   9     1024.81      925.25     46.32 o
  -7  15   9      125.64      171.67     37.04 o
  -6  15   9     1859.66     2076.42     74.88 o
  -5  15   9      687.30      625.96     69.20 o
  -4  15   9     1024.12      940.89     55.22 o
  -3  15   9      673.30      705.83     51.06 o
  -2  15   9      890.68      817.55     50.21 o
  -1  15   9      619.92      595.25    102.25 o
   0  15   9      827.95      859.41     68.31 o
   1  15   9      762.14      782.88     67.14 o
   2  15   9       17.96       10.09     41.46 o
   3  15   9      544.08      473.65     46.91 o
   4  15   9       52.99       43.53     38.30 o
 -12  16   9      690.67      613.53     68.96 o
 -11  16   9      300.23      342.44     48.32 o
 -10  16   9      123.66       89.78     43.34 o
  -9  16   9       87.50      113.24     36.77 o
  -8  16   9       12.36       72.96     32.57 o
  -7  16   9       13.13       27.60     41.27 o
  -6  16   9      933.81      862.24     55.27 o
  -5  16   9      624.78      780.29     53.18 o
  -4  16   9      951.71      817.67     50.49 o
  -3  16   9       93.85       19.69     37.29 o
  -2  16   9     1324.00     1249.61     71.55 o
  -1  16   9      313.20      366.09     60.25 o
   0  16   9      842.78     1071.65     98.69 o
   1  16   9       66.37       65.70     40.06 o
   2  16   9      800.06      813.83     52.81 o
   3  16   9        4.14        0.00     41.16 o
 -11  17   9      237.26      310.13     51.68 o
 -10  17   9       20.68        0.00     46.36 o
  -9  17   9        3.51        7.25     31.71 o
  -8  17   9       88.88      131.64     33.37 o
  -7  17   9       54.06       16.35     39.98 o
  -6  17   9      305.87      305.07     46.26 o
  -5  17   9      758.47      766.74     86.98 o
  -4  17   9       24.96       10.75     35.79 o
  -3  17   9     1239.03     1106.00     95.91 o
  -2  17   9       20.95       37.72     57.00 o
  -1  17   9     1061.35     1130.21     72.31 o
   0  17   9      400.80      477.16     90.98 o
   1  17   9      939.22     1010.25     56.47 o
   2  17   9       87.49       70.07     38.98 o
  -9  18   9      724.47      538.65     50.82 o
  -8  18   9       71.76       63.14     43.08 o
  -7  18   9      213.45      195.97     40.43 o
  -6  18   9      129.11      134.02     38.92 o
  -5  18   9      385.36      436.48     67.02 o
  -4  18   9      693.34      767.15     71.14 o
  -3  18   9      790.20      702.94     61.14 o
  -2  18   9      735.16      693.85     63.54 o
  -1  18   9      207.19       92.38     54.26 o
   0  18   9      314.88      395.99     55.53 o
   1  18   9      150.52      149.08     50.23 o
  -7  19   9       47.55       18.66     39.91 o
  -6  19   9      993.09      893.88     79.20 o
  -5  19   9       96.56       88.77     59.48 o
  -4  19   9      575.38      549.56     75.21 o
  -3  19   9      143.06      154.42     74.45 o
  -2  19   9      722.06      657.72    127.25 o
  -1  19   9      201.48      195.28     55.08 o
 -16   0  10       96.27      203.16     56.49 o
 -14   0  10     1010.11     1549.18    147.19 o
 -12   0  10      743.47     1448.00    146.24 o
 -10   0  10     4635.10     5045.31    214.23 o
  -8   0  10     7126.90     7451.71    260.78 o
  -6   0  10     9324.40    10014.46    341.03 o
  -4   0  10     7293.55     7519.37    282.99 o
  -2   0  10     1941.74     1965.21    165.24 o
   0   0  10     1169.96     1377.51     36.08 o
   2   0  10      936.15      940.63     97.81 o
   4   0  10      344.49      334.24     40.94 o
   6   0  10      596.51      560.72     75.02 o
   8   0  10      773.34      790.09     96.86 o
 -17   1  10      304.84      438.67     50.15 o
 -16   1  10      219.75      139.05     40.17 o
 -15   1  10     1112.58     1333.04     56.85 o
 -14   1  10      797.44      766.64     48.24 o
 -13   1  10      497.85     1032.85     56.75 o
 -12   1  10      509.16      512.38     25.35 o
 -11   1  10     1497.76     1743.30     90.49 o
 -10   1  10       17.90       20.18     20.97 o
  -9   1  10     2339.56     2061.39     39.00 o
  -8   1  10       10.88       33.33     17.48 o
  -7   1  10    10175.64    10585.83    214.18 o
  -6   1  10     1625.30     1735.71     33.64 o
  -5   1  10     3721.44     3667.13     79.47 o
  -4   1  10     1230.33     1211.99     69.87 o
  -3   1  10     1157.02     1052.86     32.53 o
  -2   1  10      176.00      153.87     21.93 o
  -1   1  10     1043.82     1002.79     34.51 o
   0   1  10     1008.90      834.58     25.93 o
   1   1  10      246.21      219.21     22.87 o
   2   1  10     1809.77     1766.67     69.17 o
   3   1  10      450.11      579.47     61.13 o
   4   1  10       45.92       40.51     26.36 o
   5   1  10      229.62      282.21     57.89 o
   6   1  10      390.84      357.78     32.54 o
   7   1  10      448.68      517.67     33.95 o
   8   1  10      216.54      331.02     53.72 o
 -17   2  10     1382.00     1338.43     67.99 o
 -16   2  10      256.37      245.67     42.83 o
 -15   2  10     1434.47     1330.09     57.71 o
 -14   2  10      618.94      579.59     44.66 o
 -13   2  10     1238.98     1244.98     66.61 o
 -12   2  10     1119.95     1361.18     96.35 o
 -11   2  10      874.28      827.49     35.77 o
 -10   2  10     2023.43     1989.86     38.87 o
  -9   2  10      667.44      859.49     29.68 o
  -8   2  10     1733.69     1702.26     34.31 o
  -7   2  10     4586.82     3689.87     82.48 o
  -6   2  10     3166.72     2989.13     86.54 o
  -5   2  10     1959.34     1786.21     73.40 o
  -4   2  10     1255.22     1100.97     30.11 o
  -3   2  10     1235.98     1035.11     32.24 o
  -2   2  10       11.38       24.05     18.64 o
  -1   2  10     4032.17     4138.07    126.10 o
   0   2  10      276.52      242.82     20.83 o
   1   2  10     2451.94     2391.11     93.25 o
   2   2  10        5.67        8.93     20.48 o
   3   2  10     1977.51     2140.15    104.72 o
   4   2  10       14.91        7.73     25.29 o
   5   2  10     1316.61     1532.57     85.53 o
   6   2  10      184.19      202.62     30.53 o
   7   2  10      448.13      598.82     34.44 o
   8   2  10      191.03       99.11     56.03 o
 -17   3  10        4.79        9.85     36.65 o
 -16   3  10     1392.81     1253.59     73.74 o
 -15   3  10       46.18       78.83     39.10 o
 -14   3  10      921.16      904.06     81.15 o
 -13   3  10      675.47      605.86     49.99 o
 -12   3  10     2023.76     1972.77     65.75 o
 -11   3  10      915.54      963.81     34.57 o
 -10   3  10     1488.51     1731.38     46.01 o
  -9   3  10     1929.84     1898.21     38.07 o
  -8   3  10      264.47      227.91     22.91 o
  -7   3  10      336.29      503.37     26.59 o
  -6   3  10     2247.66     2285.04     98.07 o
  -5   3  10      352.62      326.97     22.76 o
  -4   3  10     2928.32     2734.05    160.39 o
  -3   3  10      670.90      627.15     25.48 o
  -2   3  10     4242.05     3616.24     74.28 o
  -1   3  10      341.63      317.86     24.59 o
   0   3  10     3382.90     3453.33    135.84 o
   1   3  10       25.67       49.37     18.73 o
   2   3  10     4110.47     4309.28     92.89 o
   3   3  10      297.67      355.79     25.04 o
   4   3  10     1322.90     1425.40     78.40 o
   5   3  10       84.88       78.06     27.82 o
   6   3  10     1198.74     1388.06     62.78 o
   7   3  10       34.62       18.47     32.45 o
   8   3  10      478.51      562.69     78.82 o
 -17   4  10     1108.48     1062.62     96.86 o
 -16   4  10       49.93       46.73     41.16 o
 -15   4  10      854.07      847.44     57.50 o
 -14   4  10      587.73      532.79     49.67 o
 -13   4  10     1088.35     1101.70     56.45 o
 -12   4  10      137.29      132.23     40.49 o
 -11   4  10      467.71      507.03     27.03 o
 -10   4  10      136.34      101.75     21.31 o
  -9   4  10      102.77      119.60     21.89 o
  -8   4  10      104.38      116.82     21.44 o
  -7   4  10      598.42      815.05     39.54 o
  -6   4  10     2071.89     2152.00     47.30 o
  -5   4  10     2655.26     2754.50     58.66 o
  -4   4  10      855.86      680.98     99.97 o
  -3   4  10     2176.68     1967.10    209.32 o
  -2   4  10       87.48      116.44     16.81 o
  -1   4  10     3023.11     2805.68    144.88 o
   0   4  10      337.22      405.64     23.27 o
   1   4  10     3047.94     3104.88     47.24 o
   2   4  10      229.18      205.94     23.75 o
   3   4  10     2544.17     2921.30    109.42 o
   4   4  10      228.49      241.53     30.99 o
   5   4  10     1016.19     1165.39     43.56 o
   6   4  10       88.86      111.03     27.04 o
   7   4  10      666.85      714.15     77.89 o
   8   4  10      144.06      161.44     72.17 o
 -17   5  10      175.71      217.74     67.33 o
 -16   5  10      622.67      671.10     79.77 o
 -15   5  10      810.31      783.78     55.70 o
 -14   5  10      651.79      654.59     48.10 o
 -13   5  10      421.46      605.78     56.87 o
 -12   5  10      296.21      454.44     45.95 o
 -11   5  10     1788.26     2015.28     66.81 o
 -10   5  10      122.82      147.73     22.08 o
  -9   5  10      812.79      843.82     30.20 o
  -8   5  10      488.47      350.08     25.27 o
  -7   5  10     4015.19     4873.55    183.61 o
  -6   5  10      851.76     1007.57     37.32 o
  -5   5  10     1725.79     1912.07     40.12 o
  -4   5  10      859.07      902.18     42.17 o
  -3   5  10     2478.29     2590.30     56.95 o
  -2   5  10     2104.16     2053.20     62.02 o
  -1   5  10      505.95      539.98     46.03 o
   0   5  10     1688.01     1698.77     47.47 o
   1   5  10      385.35      317.26     34.93 o
   2   5  10     2093.46     2199.15     53.43 o
   3   5  10       72.08       92.06     29.88 o
   4   5  10     1213.91     1221.45     73.74 o
   5   5  10      763.19      871.69     50.19 o
   6   5  10      178.95      188.53     44.44 o
   7   5  10      225.54      248.38     46.36 o
   8   5  10      107.22       95.81     52.23 o
 -17   6  10      123.15       45.07     55.01 o
 -16   6  10      756.94      893.39     84.58 o
 -15   6  10      424.65      235.60     69.73 o
 -14   6  10     1726.95     1785.98    137.27 o
 -13   6  10       65.74      224.78     40.09 o
 -12   6  10     3678.28     4316.17    140.61 o
 -11   6  10      110.41      136.78     25.95 o
 -10   6  10     5116.86     5398.66    141.97 o
  -9   6  10       65.14       29.51     21.50 o
  -8   6  10     1438.27     1337.72     53.51 o
  -7   6  10      976.51     1131.98     36.76 o
  -6   6  10     3226.74     3113.05     97.61 o
  -5   6  10       32.65       20.55     21.09 o
  -4   6  10     2852.78     2926.55     67.16 o
  -3   6  10      602.36      593.69     41.07 o
  -2   6  10      423.15      484.80     46.64 o
  -1   6  10     1299.78     1208.59     55.65 o
   0   6  10       25.10       24.40     29.58 o
   1   6  10       34.27       56.82     29.20 o
   2   6  10      301.43      205.33     32.77 o
   3   6  10     1011.17     1108.11     43.01 o
   4   6  10       92.88       95.48     26.41 o
   5   6  10      214.58      162.97     27.23 o
   6   6  10      533.47      595.87     42.71 o
   7   6  10       66.64       49.17     47.37 o
 -16   7  10       59.07       59.83     65.81 o
 -15   7  10      560.17      794.02     81.18 o
 -14   7  10       27.07       16.39     63.53 o
 -13   7  10     4890.39     4952.94    135.32 o
 -12   7  10      348.40      422.61     42.77 o
 -11   7  10     6837.14     6541.40    208.06 o
 -10   7  10      483.06      533.35     31.66 o
  -9   7  10     3720.09     3833.81     57.52 o
  -8   7  10      368.10      321.88     30.55 o
  -7   7  10     1129.22      900.26     35.66 o
  -6   7  10      125.93      106.79     23.58 o
  -5   7  10     2070.32     2068.65     79.86 o
  -4   7  10      422.82      303.78     39.89 o
  -3   7  10     1398.54     1443.98     50.06 o
  -2   7  10       47.12       12.80     41.85 o
  -1   7  10     2018.72     2023.15     96.59 o
   0   7  10      286.57      272.65     35.14 o
   1   7  10      108.11       72.39     31.17 o
   2   7  10      749.48      856.20     44.96 o
   3   7  10      245.38      229.30     34.17 o
   4   7  10       50.51       88.25     29.18 o
   5   7  10      427.84      388.60     33.12 o
   6   7  10       11.12       17.80     24.34 o
   7   7  10      496.36      728.64     94.96 o
 -16   8  10      340.64      303.04     71.14 o
 -15   8  10      285.25      270.73     65.81 o
 -14   8  10     1260.10     1218.92     86.52 o
 -13   8  10      853.83      732.10    111.11 o
 -12   8  10     2554.07     2626.15     82.01 o
 -11   8  10      480.10      457.45     53.29 o
 -10   8  10     2567.79     2645.86     54.11 o
  -9   8  10      138.01       34.73     30.34 o
  -8   8  10     3433.34     3335.20     63.00 o
  -7   8  10       56.92      186.35     31.59 o
  -6   8  10     1737.12     1588.05     63.98 o
  -5   8  10      614.08      573.15     35.37 o
  -4   8  10     1716.72     1918.72     53.68 o
  -3   8  10      327.77      293.63     37.85 o
  -2   8  10     1036.63      945.73     56.59 o
  -1   8  10     1769.39     1709.87     77.32 o
   0   8  10      218.70      206.42     34.86 o
   1   8  10     1398.61     1417.73     50.78 o
   2   8  10       65.57       67.42     31.31 o
   3   8  10     1690.88     1786.07     55.18 o
   4   8  10      276.25      284.59     57.21 o
   5   8  10      187.64      198.39     30.04 o
   6   8  10      337.95      394.91     34.50 o
   7   8  10      279.93      291.34    139.60 o
 -16   9  10      732.26      676.75     80.74 o
 -15   9  10      356.42      221.36     73.11 o
 -14   9  10      540.14      503.93     76.79 o
 -13   9  10      889.86      749.81     99.29 o
 -12   9  10      513.71      529.60     66.18 o
 -11   9  10     1121.41     1010.49     58.92 o
 -10   9  10      134.41       78.30     33.47 o
  -9   9  10      558.64      663.67     47.97 o
  -8   9  10      341.71      304.79     33.66 o
  -7   9  10      371.95      283.49     33.18 o
  -6   9  10       42.15      389.87     39.08 o
  -5   9  10      671.91      533.40     47.95 o
  -4   9  10     1584.88     1606.54     53.92 o
  -3   9  10      484.28      516.34     42.44 o
  -2   9  10     2103.50     1998.01    137.43 o
  -1   9  10      594.29      777.44     55.65 o
   0   9  10     1509.92     1536.44     53.90 o
   1   9  10      275.13      254.06     39.92 o
   2   9  10     2880.74     3145.92     68.91 o
   3   9  10      507.65      579.21     42.74 o
   4   9  10      979.59      936.21     44.36 o
   5   9  10       56.40       36.70     30.68 o
   6   9  10      751.45      801.58     53.33 o
 -15  10  10      908.85      930.81     85.83 o
 -14  10  10       56.81       64.33     66.47 o
 -13  10  10      223.37      279.97     52.74 o
 -12  10  10      290.75      344.82     51.04 o
 -11  10  10       58.69       54.74     44.41 o
 -10  10  10       45.96       41.93     33.06 o
  -9  10  10       74.60      115.17     33.24 o
  -8  10  10      394.23      401.12     36.49 o
  -7  10  10      854.35      951.96     63.75 o
  -6  10  10      802.74      819.10     38.19 o
  -5  10  10      946.14      790.41     52.89 o
  -4  10  10       87.13       74.26     37.39 o
  -3  10  10     2543.94     2729.69     64.33 o
  -2  10  10      527.20      631.74     56.78 o
  -1  10  10     6228.67     6732.53    296.89 o
   0  10  10      272.65      267.51     42.38 o
   1  10  10      715.99      698.37     50.72 o
   2  10  10       58.95       75.90     36.85 o
   3  10  10     2787.09     3075.99    127.98 o
   4  10  10        3.73       71.12     47.20 o
   5  10  10     1427.34     1381.43     50.94 o
   6  10  10        2.43       26.41     38.16 o
 -15  11  10       14.75       18.99     61.78 o
 -14  11  10      977.08     1006.04     81.04 o
 -13  11  10      988.06      909.75     65.42 o
 -12  11  10       13.09       25.14     45.82 o
 -11  11  10      753.52      728.70     57.02 o
 -10  11  10       67.46       65.72     33.28 o
  -9  11  10      672.18      651.78     51.54 o
  -8  11  10      446.86      675.47     71.08 o
  -7  11  10     1643.77     1689.32     80.07 o
  -6  11  10      439.07      342.98     40.57 o
  -5  11  10      290.74      302.83     43.62 o
  -4  11  10     1090.89     1076.67     93.51 o
  -3  11  10      227.04      300.26     43.31 o
  -2  11  10     2692.93     3030.21    107.95 o
  -1  11  10       29.77      144.45     81.00 o
   0  11  10     2304.84     2478.92    168.98 o
   1  11  10      327.20      340.36     44.25 o
   2  11  10     2076.10     2314.47    142.00 o
   3  11  10      124.56      118.22     36.77 o
   4  11  10      892.83     1053.22     88.88 o
   5  11  10       69.34       87.64     37.41 o
   6  11  10      642.96      690.01     47.59 o
 -14  12  10      521.47      667.04     75.44 o
 -13  12  10      168.42      184.63     50.24 o
 -12  12  10      832.89      853.46     60.53 o
 -11  12  10      172.85      159.14     52.12 o
 -10  12  10     2294.78     2219.41     63.05 o
  -9  12  10       21.99       68.97     33.57 o
  -8  12  10     2751.70     2854.09    109.11 o
  -7  12  10       91.86      202.42     34.12 o
  -6  12  10      924.13     1074.21     73.68 o
  -5  12  10      188.41      127.60     42.67 o
  -4  12  10      960.55      969.78     57.75 o
  -3  12  10     1054.08     1072.47     58.53 o
  -2  12  10      905.99     1009.13     85.27 o
  -1  12  10      114.27      227.28     66.22 o
   0  12  10      717.18      797.91     60.62 o
   1  12  10     1539.80     1649.40    144.35 o
   2  12  10      150.19       99.18     48.31 o
   3  12  10      147.36      109.12     45.26 o
   4  12  10       38.19       25.29     41.07 o
   5  12  10      668.32      584.07     48.04 o
 -14  13  10      170.08      242.66     68.45 o
 -13  13  10      826.10      852.15     67.90 o
 -12  13  10       86.36       50.67     50.02 o
 -11  13  10     1613.37     1397.60     83.20 o
 -10  13  10       31.69       58.58     33.23 o
  -9  13  10     2436.44     2559.98     95.61 o
  -8  13  10      169.53      246.06     35.00 o
  -7  13  10     2836.65     2958.85    168.38 o
  -6  13  10      147.08      144.52     45.15 o
  -5  13  10     1649.86     1646.02     66.35 o
  -4  13  10       64.14       59.99     43.06 o
  -3  13  10      785.44      710.46     53.15 o
  -2  13  10        8.09        0.92     62.35 o
  -1  13  10     1519.25     1433.70     69.94 o
   0  13  10       92.89      113.87     52.12 o
   1  13  10      585.10      590.45     84.56 o
   2  13  10       39.76        4.18     48.02 o
   3  13  10      182.60      165.51     47.19 o
   4  13  10      119.36      126.16     46.72 o
 -13  14  10       34.18       77.09     48.07 o
 -12  14  10     1173.18     1154.55     65.69 o
 -11  14  10        8.50       41.24     48.02 o
 -10  14  10     1378.60     1290.16     63.38 o
  -9  14  10      514.70      483.59     41.21 o
  -8  14  10     1916.93     1768.92     81.97 o
  -7  14  10      615.68      537.04     54.28 o
  -6  14  10     1124.55     1148.71     61.54 o
  -5  14  10       83.08       70.47     43.09 o
  -4  14  10     1879.91     1946.04     68.09 o
  -3  14  10      131.40       90.64     42.47 o
  -2  14  10      799.75      777.59     77.21 o
  -1  14  10     1141.33     1201.48     69.50 o
   0  14  10     1222.31     1215.33     85.90 o
   1  14  10       61.56       42.59     52.25 o
   2  14  10        5.63        0.00     46.11 o
   3  14  10      166.37      131.71     47.97 o
   4  14  10       82.32      107.40     40.30 o
 -12  15  10       29.13        9.53     47.92 o
 -11  15  10      811.63      727.85     59.94 o
 -10  15  10       16.01        0.00     40.09 o
  -9  15  10     1295.53     1114.66     64.64 o
  -8  15  10      183.94      311.43     50.09 o
  -7  15  10     1857.24     1808.25     73.45 o
  -6  15  10      275.29      174.53     43.30 o
  -5  15  10     1059.18     1037.85     87.99 o
  -4  15  10      359.27      383.84     47.89 o
  -3  15  10      452.51      409.48     48.62 o
  -2  15  10     1086.31     1254.43     84.82 o
  -1  15  10      473.71      502.58     60.65 o
   0  15  10      515.53      497.15     60.67 o
   1  15  10       84.44      165.38     54.83 o
   2  15  10      495.85      435.46     76.43 o
   3  15  10        1.53       12.22     38.67 o
 -11  16  10        7.63       10.45     50.54 o
 -10  16  10      297.33      270.38     46.54 o
  -9  16  10       23.38        6.70     32.11 o
  -8  16  10      241.90      242.55     46.00 o
  -7  16  10      172.94       82.02     42.10 o
  -6  16  10      485.99      526.68     49.80 o
  -5  16  10      534.51      396.71     47.78 o
  -4  16  10      112.02      116.07     39.53 o
  -3  16  10     1293.83     1206.25    109.18 o
  -2  16  10      256.42      310.71     56.46 o
  -1  16  10      431.34      601.00     63.21 o
   0  16  10      271.71      347.89     57.02 o
   1  16  10     1346.64     1513.04     88.55 o
   2  16  10       49.48       62.76     42.98 o
 -10  17  10        1.04        0.00     41.62 o
  -9  17  10        2.74       28.46     42.56 o
  -8  17  10       35.11       42.85     40.84 o
  -7  17  10       41.83      117.24     57.18 o
  -6  17  10      212.22      166.77     41.82 o
  -5  17  10       90.46       32.80     38.38 o
  -4  17  10      894.60      776.31    101.61 o
  -3  17  10      185.12      157.08     68.14 o
  -2  17  10      602.55      690.68     65.26 o
  -1  17  10      397.70      368.66     59.82 o
   0  17  10      807.16      984.00     73.91 o
   1  17  10      105.88      141.78     42.77 o
  -8  18  10      115.39      103.67     41.11 o
  -7  18  10      126.94      125.89     41.06 o
  -6  18  10      440.33      451.33     47.89 o
  -5  18  10      349.75      289.29    105.41 o
  -4  18  10      489.00      485.00     74.53 o
  -3  18  10      591.55      506.24     63.46 o
  -2  18  10      266.73      299.07     57.18 o
  -1  18  10      298.52      374.10     58.76 o
 -17   0  11      735.59      805.49     72.45 o
 -15   0  11      597.24      803.60     72.55 o
 -13   0  11     2109.83     2342.04    136.75 o
 -11   0  11     5818.52     6158.88    200.21 o
  -9   0  11     2246.37     1766.69     83.63 o
  -7   0  11     9716.28    10371.10    450.53 o
  -5   0  11     4346.55     4213.42    300.08 o
  -3   0  11     1276.87      941.91     48.86 o
  -1   0  11      298.05      308.20     39.34 o
   1   0  11      232.42      341.52     84.52 o
   3   0  11     1783.90     1783.73     70.42 o
   5   0  11      390.24      413.66     48.89 o
   7   0  11      503.41      547.47     51.52 o
 -17   1  11      288.60      213.63     44.39 o
 -16   1  11      698.13      804.27     58.12 o
 -15   1  11      255.22      257.51     41.54 o
 -14   1  11     1243.48     1598.78     61.95 o
 -13   1  11      115.12       86.92     39.67 o
 -12   1  11     3644.38     3581.99    174.69 o
 -11   1  11       10.01       13.29     24.22 o
 -10   1  11     2495.72     2484.36     50.96 o
  -9   1  11      959.84     1198.32     33.71 o
  -8   1  11     4095.45     4650.57    128.08 o
  -7   1  11     1786.51     1607.02     34.80 o
  -6   1  11     5649.05     5264.97    158.27 o
  -5   1  11      946.26      897.80     30.10 o
  -4   1  11     1889.11     1814.44     79.77 o
  -3   1  11       51.38       47.46     19.38 o
  -2   1  11      360.59      349.34     27.14 o
  -1   1  11      312.22      294.99     26.78 o
   0   1  11      417.63      449.07     28.19 o
   1   1  11      724.63      722.68     34.91 o
   2   1  11      144.58       39.46     24.35 o
   3   1  11      398.03      447.73     50.30 o
   4   1  11      274.35      321.98     32.09 o
   5   1  11      200.07      218.58     30.36 o
   6   1  11      476.94      502.94     35.29 o
   7   1  11      197.83      230.82     37.93 o
 -17   2  11      123.48       99.10     39.45 o
 -16   2  11     1030.80      809.24     69.63 o
 -15   2  11      471.73      578.67     47.40 o
 -14   2  11      361.60      327.40     47.43 o
 -13   2  11     1314.10     1555.27     66.98 o
 -12   2  11      548.92      547.26     30.93 o
 -11   2  11      763.73      686.29     32.31 o
 -10   2  11      286.62      465.59     26.70 o
  -9   2  11     1504.53     1493.49     36.04 o
  -8   2  11     1375.86     1156.88     33.63 o
  -7   2  11     2255.00     2219.50     77.97 o
  -6   2  11     1577.14     1603.18     77.01 o
  -5   2  11     1136.13     1175.53     32.23 o
  -4   2  11     3143.06     2926.79    133.22 o
  -3   2  11      638.65      600.38     28.88 o
  -2   2  11      608.08      497.67     28.42 o
  -1   2  11       56.17       50.46     21.73 o
   0   2  11      428.85      461.88     24.42 o
   1   2  11       24.91       21.20     18.05 o
   2   2  11      690.60      850.07     38.68 o
   3   2  11       31.35       26.04     26.81 o
   4   2  11      877.16      904.49     44.14 o
   5   2  11      230.94      256.26     32.13 o
   6   2  11      366.67      305.78     31.42 o
   7   2  11      263.33      274.34     39.30 o
 -17   3  11      841.11      655.99     55.28 o
 -16   3  11       41.89       70.12     43.17 o
 -15   3  11      986.42      962.93     85.06 o
 -14   3  11       18.75       82.36     43.32 o
 -13   3  11      790.10      952.02     55.82 o
 -12   3  11      387.83      404.57     29.18 o
 -11   3  11       54.80       31.27     21.29 o
 -10   3  11     1080.86     1061.89     33.23 o
  -9   3  11      177.07      421.11     33.47 o
  -8   3  11      160.77      236.28     25.14 o
  -7   3  11     1162.30     1220.37     34.23 o
  -6   3  11      626.33      575.42     45.97 o
  -5   3  11     1604.35     1494.10    128.01 o
  -4   3  11       58.23       80.43     17.49 o
  -3   3  11     1045.92      878.13     97.95 o
  -2   3  11      119.28       50.68     17.92 o
  -1   3  11     2436.04     2385.98    130.21 o
   0   3  11      100.31      120.54     21.38 o
   1   3  11     3542.87     3733.23    103.63 o
   2   3  11       18.93       35.70     24.56 o
   3   3  11     1785.54     1916.48     51.93 o
   4   3  11       36.78       19.50     26.07 o
   5   3  11      620.31      610.11     59.64 o
   6   3  11       31.32       23.84     32.01 o
   7   3  11      633.91      736.91     83.57 o
 -17   4  11       25.75       25.64     57.75 o
 -16   4  11     1358.72     1180.94     63.00 o
 -15   4  11       36.69       79.96     44.35 o
 -14   4  11     1116.76     1049.81     70.40 o
 -13   4  11      745.51      863.01     54.21 o
 -12   4  11      591.09      602.18     38.73 o
 -11   4  11     2239.79     2314.00     77.76 o
 -10   4  11      377.37      396.67     27.57 o
  -9   4  11       84.80      109.53     24.24 o
  -8   4  11     1714.99     1661.10     56.37 o
  -7   4  11      387.86      552.48     30.33 o
  -6   4  11     1284.09     1529.93     54.30 o
  -5   4  11      763.59      718.52     40.94 o
  -4   4  11     3007.91     2959.80     73.74 o
  -3   4  11       86.21      166.72     40.79 o
  -2   4  11     2551.53     2595.90     94.55 o
  -1   4  11      175.17      120.58     38.82 o
   0   4  11     3365.50     3735.37    128.98 o
   1   4  11      205.38      322.70     32.48 o
   2   4  11     2897.25     2865.86    130.80 o
   3   4  11      976.33      970.98     52.48 o
   4   4  11     1403.76     1590.27    133.54 o
   5   4  11       26.71        0.00     36.04 o
   6   4  11      664.53      742.20     64.56 o
   7   4  11      128.35      118.69     48.76 o
 -17   5  11      485.61      363.94     69.84 o
 -16   5  11      486.86      496.10     69.68 o
 -15   5  11      439.98      455.26     49.21 o
 -14   5  11      770.59      733.20     50.92 o
 -13   5  11      703.24      721.90     51.06 o
 -12   5  11     3208.25     3308.82     69.74 o
 -11   5  11      704.48      826.52     43.32 o
 -10   5  11     2693.33     2731.82     62.15 o
  -9   5  11      512.81      392.63     27.39 o
  -8   5  11      918.90     1504.25     72.62 o
  -7   5  11       44.92      160.75     35.84 o
  -6   5  11     1321.49      957.95     54.25 o
  -5   5  11      655.00      675.65     42.19 o
  -4   5  11      279.45      277.61     37.07 o
  -3   5  11     4737.17     4782.43    256.49 o
  -2   5  11       47.87       65.84     41.64 o
  -1   5  11     1921.88     1784.43     61.96 o
   0   5  11      179.63      213.09     33.71 o
   1   5  11     1347.21     1319.19     56.20 o
   2   5  11      169.88      123.79     29.87 o
   3   5  11     1481.36     1560.67     57.97 o
   4   5  11      268.90      320.11     42.39 o
   5   5  11      746.76      904.10     50.56 o
   6   5  11      277.16      372.08     61.82 o
 -16   6  11       55.41       73.99     64.42 o
 -15   6  11     1612.44     1606.70     91.99 o
 -14   6  11       23.42       11.44     37.52 o
 -13   6  11     3853.87     4644.19     92.25 o
 -12   6  11      697.08      598.58     41.85 o
 -11   6  11     2316.42     2342.77     50.26 o
 -10   6  11      328.68      276.53     28.01 o
  -9   6  11     1554.42     1611.00     56.20 o
  -8   6  11      122.88      155.26     29.41 o
  -7   6  11     2569.62     2576.15     50.56 o
  -6   6  11       26.64       37.26     24.48 o
  -5   6  11      888.21      838.71     44.74 o
  -4   6  11      174.68      160.14     36.30 o
  -3   6  11      673.67      725.03     60.32 o
  -2   6  11     2185.14     2320.26     70.20 o
  -1   6  11      132.31      130.38     43.38 o
   0   6  11      662.03      706.29     42.14 o
   1   6  11        3.00        1.94     28.97 o
   2   6  11      329.57      294.25     33.12 o
   3   6  11       68.64       81.49     29.24 o
   4   6  11       92.12       95.69     38.22 o
   5   6  11      446.25      489.46     42.08 o
   6   6  11       66.00       80.56     33.80 o
 -16   7  11      644.14      759.94     77.34 o
 -15   7  11       18.45       47.92     63.78 o
 -14   7  11     2065.71     1954.42     96.44 o
 -13   7  11      283.09      353.59     43.41 o
 -12   7  11     2334.76     2518.65     61.92 o
 -11   7  11       54.51       33.54     24.89 o
 -10   7  11     6804.65     7001.86    159.23 o
  -9   7  11        2.45       22.10     27.78 o
  -8   7  11     2381.02     2791.98     80.52 o
  -7   7  11      826.72      759.10     34.44 o
  -6   7  11     1842.79     1693.60     82.02 o
  -5   7  11      236.51      188.23     22.74 o
  -4   7  11      949.42      788.02     44.90 o
  -3   7  11       86.70      110.06     43.51 o
  -2   7  11      425.76      455.06     51.43 o
  -1   7  11      257.86      165.98     44.49 o
   0   7  11       77.93       88.06     34.87 o
   1   7  11      406.88      402.49     38.17 o
   2   7  11      110.08       58.96     30.75 o
   3   7  11      133.72      166.14     29.95 o
   4   7  11      261.88      251.00     30.64 o
   5   7  11       12.43       17.19     35.91 o
   6   7  11      455.56      581.01     61.15 o
 -16   8  11      358.87      303.11     69.15 o
 -15   8  11      963.51      998.73    107.31 o
 -14   8  11      185.43      144.34     65.26 o
 -13   8  11     1206.99     1192.09     65.88 o
 -12   8  11      457.63      373.54     63.63 o
 -11   8  11     1632.28     1565.24     42.71 o
 -10   8  11      253.76      314.38     37.20 o
  -9   8  11     3622.46     3403.45    155.43 o
  -8   8  11     1019.42      934.50     39.00 o
  -7   8  11     1697.73     1614.88     87.32 o
  -6   8  11      309.76      296.22     28.49 o
  -5   8  11     1025.12     1000.28     48.90 o
  -4   8  11      606.18      538.61     43.61 o
  -3   8  11     1670.02     1821.14     65.24 o
  -2   8  11     1046.99     1048.19     63.17 o
  -1   8  11      274.64      199.41     48.22 o
   0   8  11      835.33     1042.92     79.84 o
   1   8  11      227.39      229.28     37.36 o
   2   8  11     1229.06     1263.25     49.49 o
   3   8  11      287.64      322.40     50.58 o
   4   8  11      398.43      357.11     34.97 o
   5   8  11      179.99      192.70     30.16 o
   6   8  11      222.83      306.51     49.28 o
 -15   9  11      729.81      702.02     77.58 o
 -14   9  11      510.67      518.93     75.06 o
 -13   9  11      443.85      475.05     54.65 o
 -12   9  11      264.49      188.85     53.97 o
 -11   9  11      127.69      148.60     31.36 o
 -10   9  11      468.64      571.73     69.90 o
  -9   9  11      145.68      155.70     33.09 o
  -8   9  11     1408.82     1427.48     49.61 o
  -7   9  11      312.00      426.05     32.95 o
  -6   9  11      154.97       81.90     36.59 o
  -5   9  11      846.14      751.75     45.45 o
  -4   9  11      255.34      237.30     41.68 o
  -3   9  11     2792.78     2702.06     67.54 o
  -2   9  11     1659.96     1766.23     72.32 o
  -1   9  11     2834.94     2744.07    112.90 o
   0   9  11       11.78        3.72     37.84 o
   1   9  11     2276.72     2461.40     71.00 o
   2   9  11      170.31      126.54     34.68 o
   3   9  11     1723.39     2042.08     60.30 o
   4   9  11       28.57       49.53     29.89 o
   5   9  11      761.73      836.45     46.93 o
 -15  10  11       13.08        6.24     65.44 o
 -14  10  11      162.87      251.79     62.44 o
 -13  10  11      184.61      221.02     50.27 o
 -12  10  11       92.75       95.79     44.22 o
 -11  10  11       46.46       33.61     40.04 o
 -10  10  11       68.76       32.62     33.33 o
  -9  10  11      236.76      196.04     35.25 o
  -8  10  11      415.57      418.66     37.55 o
  -7  10  11      316.19      309.81     34.50 o
  -6  10  11      328.56      412.13     48.08 o
  -5  10  11       49.63       40.46     39.02 o
  -4  10  11     1371.42     1269.30     55.03 o
  -3  10  11        6.30       20.54     37.17 o
  -2  10  11     4501.31     4564.32    148.98 o
  -1  10  11      809.25      939.40     52.13 o
   0  10  11     2205.15     2538.99    125.55 o
   1  10  11       45.38       38.94     35.89 o
   2  10  11     2227.59     2363.50     88.82 o
   3  10  11      186.69      204.19     42.77 o
   4  10  11      941.62     1134.39     48.53 o
   5  10  11        4.35       11.61     29.44 o
 -15  11  11      323.59      371.60     68.49 o
 -14  11  11      714.84      704.04     72.95 o
 -13  11  11       12.74       69.07     49.47 o
 -12  11  11      431.52      491.26     53.88 o
 -11  11  11       52.50       20.32     42.03 o
 -10  11  11      960.57      859.57     46.03 o
  -9  11  11      116.50      275.54     33.26 o
  -8  11  11      185.48      231.18     34.61 o
  -7  11  11      918.06     1073.83     61.27 o
  -6  11  11      558.35      573.91     53.22 o
  -5  11  11      422.47      444.04     53.16 o
  -4  11  11      474.31      468.68     51.19 o
  -3  11  11     1520.48     1541.00     57.35 o
  -2  11  11      250.07      209.82     54.81 o
  -1  11  11     2802.08     2869.58    108.28 o
   0  11  11      146.07      148.89     41.77 o
   1  11  11     1429.18     1725.89     71.82 o
   2  11  11      143.46      103.75     37.35 o
   3  11  11     1031.70     1084.16     52.70 o
   4  11  11       14.46       15.37     32.53 o
 -14  12  11      286.12      294.59     53.12 o
 -13  12  11      978.15      867.32     64.29 o
 -12  12  11      157.18       94.94     48.24 o
 -11  12  11      778.05      804.72     60.04 o
 -10  12  11       71.81        1.04     34.78 o
  -9  12  11     1632.80     1441.14     65.52 o
  -8  12  11       24.11      358.96     67.44 o
  -7  12  11     3299.55     3353.87     86.59 o
  -6  12  11      222.45      235.77     46.03 o
  -5  12  11     1420.13     1569.47     65.73 o
  -4  12  11      415.04      207.51     46.08 o
  -3  12  11      667.70      583.29     53.61 o
  -2  12  11      385.56      346.51     71.18 o
  -1  12  11      409.59      387.09     58.66 o
   0  12  11     1280.50     1387.17     88.47 o
   1  12  11      132.58      178.25     48.32 o
   2  12  11      265.17      313.22     49.47 o
   3  12  11      119.08       66.12     43.41 o
   4  12  11      796.76      956.07     61.11 o
 -13  13  11       83.75        9.69     56.49 o
 -12  13  11      997.19      950.78     62.42 o
 -11  13  11       38.15       16.47     43.52 o
 -10  13  11     1715.16     1678.38     67.71 o
  -9  13  11      296.28      236.58     37.83 o
  -8  13  11     3011.56     3202.12     91.33 o
  -7  13  11      243.25      282.12     52.04 o
  -6  13  11     2550.71     2632.22    149.93 o
  -5  13  11       43.99       12.82     43.52 o
  -4  13  11      886.06      957.45     57.11 o
  -3  13  11       35.88       37.86     40.66 o
  -2  13  11     1522.86     1568.00     89.24 o
  -1  13  11      104.09      177.13     52.92 o
   0  13  11      191.60      142.97     49.97 o
   1  13  11      231.34      238.60     52.35 o
   2  13  11      175.25      210.35     49.42 o
   3  13  11        1.19       12.09     41.21 o
 -12  14  11       39.07        0.00     44.89 o
 -11  14  11      971.33      857.73     85.33 o
 -10  14  11       58.94       29.54     33.56 o
  -9  14  11     2172.49     2128.95    107.47 o
  -8  14  11      118.16      152.24     49.08 o
  -7  14  11     2244.29     2217.70    114.30 o
  -6  14  11       45.32       79.42     46.62 o
  -5  14  11     1213.23     1324.72     64.54 o
  -4  14  11      158.12      173.97     43.08 o
  -3  14  11      950.02      995.94     62.40 o
  -2  14  11      359.83      421.19     57.03 o
  -1  14  11      464.47      498.65     60.37 o
   0  14  11       13.90       14.71     50.30 o
   1  14  11       58.40       52.28     58.41 o
   2  14  11      295.10      185.16     51.79 o
 -12  15  11      445.65      369.60     52.54 o
 -11  15  11       18.24        0.00     43.43 o
 -10  15  11      938.52      862.92     57.15 o
  -9  15  11      132.73      188.70     46.89 o
  -8  15  11     1104.75     1057.06     61.15 o
  -7  15  11      168.37      160.52     44.82 o
  -6  15  11     1193.19     1075.39     62.32 o
  -5  15  11      288.95      306.93     48.82 o
  -4  15  11      269.45      251.21     46.04 o
  -3  15  11      696.39      680.46     77.57 o
  -2  15  11      417.51      440.59     60.84 o
  -1  15  11      702.50      727.12     64.29 o
   0  15  11      127.14       76.78     54.63 o
   1  15  11      576.11      569.38     57.32 o
 -10  16  11       51.28        0.00     60.83 o
  -9  16  11      602.73      567.43     54.20 o
  -8  16  11      226.29      215.56     46.95 o
  -7  16  11      550.21      437.91     60.69 o
  -6  16  11      206.06      221.79     44.85 o
  -5  16  11      176.53      168.25     41.06 o
  -4  16  11      775.07      842.55     56.68 o
  -3  16  11        2.38       53.18     69.84 o
  -2  16  11      670.58      671.72    118.48 o
  -1  16  11       64.88       79.10     51.79 o
   0  16  11     1645.16     1976.02     81.42 o
  -9  17  11      153.67      193.64     66.68 o
  -8  17  11       47.91        0.00     42.36 o
  -7  17  11      296.90      282.60     72.88 o
  -6  17  11      142.20      100.25     41.23 o
  -5  17  11      600.71      626.32     52.93 o
  -4  17  11       37.16        0.00     63.89 o
  -3  17  11      801.86      837.20     64.21 o
  -2  17  11       92.61       67.87     52.17 o
  -1  17  11      601.71      679.24     91.04 o
  -5  18  11      122.90      118.32     69.32 o
 -16   0  12      465.80      567.86     67.11 o
 -14   0  12     2847.49     3103.40    104.75 o
 -12   0  12     4552.37     4803.75    225.29 o
 -10   0  12     3460.11     3342.08    106.36 o
  -8   0  12     8877.85     9279.39    452.24 o
  -6   0  12     2842.03     2671.95    112.89 o
  -4   0  12     1803.02     1923.26    148.14 o
  -2   0  12     1677.55     1502.78     61.47 o
   0   0  12      793.29      774.35     53.18 o
   2   0  12      641.10      737.69     62.68 o
   4   0  12      307.17      335.47     92.11 o
   6   0  12      602.84      602.37     51.38 o
 -17   1  12      398.54      369.36     44.73 o
 -16   1  12      193.61      110.58     41.66 o
 -15   1  12      896.01      925.12     51.85 o
 -14   1  12       24.87       34.33     40.88 o
 -13   1  12     2832.80     2903.86    142.86 o
 -12   1  12      126.06       76.57     25.68 o
 -11   1  12     4196.10     4253.93     97.39 o
 -10   1  12      186.52      205.18     28.04 o
  -9   1  12     2470.56     2348.20     76.62 o
  -8   1  12      788.08      881.65     58.75 o
  -7   1  12     3154.88     3177.79     60.35 o
  -6   1  12      176.97      221.67     24.45 o
  -5   1  12     2033.15     1994.73     78.13 o
  -4   1  12      274.23      216.47     24.33 o
  -3   1  12      587.14      577.13     31.04 o
  -2   1  12       39.26       21.70     21.75 o
  -1   1  12      199.00      164.66     27.31 o
   0   1  12     1014.69      990.19     40.33 o
   1   1  12      364.67      356.17     31.09 o
   2   1  12      817.67      993.96     47.15 o
   3   1  12      402.73      438.59     33.52 o
   4   1  12      178.94      181.57     29.93 o
   5   1  12      472.56      497.80     36.46 o
   6   1  12       66.49       72.87     32.91 o
 -17   2  12      468.64      429.90     64.62 o
 -16   2  12      484.44      474.17     49.97 o
 -15   2  12      440.08      306.54     56.67 o
 -14   2  12      648.90      720.24     54.38 o
 -13   2  12      124.16      127.98     31.43 o
 -12   2  12      866.97      805.44     36.16 o
 -11   2  12      267.22      355.10     34.54 o
 -10   2  12     2071.31     2077.42     43.54 o
  -9   2  12      954.82     1301.63     53.81 o
  -8   2  12      748.40      703.70     40.77 o
  -7   2  12      948.67      968.14     44.38 o
  -6   2  12      850.45      818.31     41.29 o
  -5   2  12      760.02      862.99     48.14 o
  -4   2  12      828.39      944.40     49.52 o
  -3   2  12      267.86      278.27     40.56 o
  -2   2  12       58.56       21.65     36.66 o
  -1   2  12     1586.20     1371.83     56.96 o
   0   2  12      143.06      139.00     46.19 o
   1   2  12     1052.45     1122.18     77.96 o
   2   2  12       78.47       69.62     36.22 o
   3   2  12      579.74      549.26     46.25 o
   4   2  12      204.89      250.78     37.57 o
   5   2  12      315.09      336.83     37.84 o
   6   2  12      283.62      297.38     38.12 o
 -17   3  12       14.04       22.20     46.26 o
 -16   3  12      956.80      904.99     59.80 o
 -15   3  12        2.66        0.00     43.32 o
 -14   3  12      506.15      432.97     49.92 o
 -13   3  12      125.18       85.26     28.22 o
 -12   3  12       63.92      121.28     31.17 o
 -11   3  12      309.69      247.97     26.26 o
 -10   3  12      151.14      529.26     43.13 o
  -9   3  12     2194.77     2156.73     43.82 o
  -8   3  12     3581.92     3367.25     74.12 o
  -7   3  12      320.90      345.25     36.26 o
  -6   3  12     1636.97     1710.54     51.93 o
  -5   3  12       39.77       45.67     33.53 o
  -4   3  12      370.52      417.57     44.20 o
  -3   3  12      247.33      287.10     42.99 o
  -2   3  12     1317.12     1138.95     53.90 o
  -1   3  12      215.48      238.77     40.09 o
   0   3  12     2291.26     2443.34     54.06 o
   1   3  12      181.27      149.02     40.40 o
   2   3  12     1887.34     2038.88     70.96 o
   3   3  12       77.17      108.60     50.51 o
   4   3  12     1036.98     1109.75     54.81 o
   5   3  12       44.69        8.22     35.06 o
   6   3  12      383.90      471.92     43.21 o
 -17   4  12      551.56      389.85     66.22 o
 -16   4  12       30.17      105.50     41.28 o
 -15   4  12      253.80      232.73     46.21 o
 -14   4  12      329.78      307.78     44.81 o
 -13   4  12      347.28      286.58     43.24 o
 -12   4  12      230.11      193.22     23.98 o
 -11   4  12      110.92      226.74     26.79 o
 -10   4  12       34.75       33.48     25.41 o
  -9   4  12      517.62      533.04     30.70 o
  -8   4  12     2563.70     3253.52     80.12 o
  -7   4  12      958.91      956.56     56.75 o
  -6   4  12      497.62      456.02     38.38 o
  -5   4  12     1711.30     1890.04     75.66 o
  -4   4  12      229.19      262.29     52.42 o
  -3   4  12     3151.89     3286.57    199.91 o
  -2   4  12     2211.26     2336.96     69.20 o
  -1   4  12     3266.51     3377.03     95.83 o
   0   4  12      414.84      389.56     34.52 o
   1   4  12     2461.94     2677.36     71.82 o
   2   4  12      402.18      433.18     45.16 o
   3   4  12     1324.89     1689.01     64.25 o
   4   4  12        8.29        0.64     35.44 o
   5   4  12      738.12      929.25     59.66 o
 -16   5  12      472.75      255.48     66.22 o
 -15   5  12      477.74      364.36     46.76 o
 -14   5  12      420.74      313.77     46.26 o
 -13   5  12     1915.76     1865.45     66.64 o
 -12   5  12       69.33       57.98     23.39 o
 -11   5  12     3035.32     2957.48     50.89 o
 -10   5  12      508.02      425.14     29.79 o
  -9   5  12      893.65      926.99     34.02 o
  -8   5  12      228.82      358.25     39.24 o
  -7   5  12      969.50      931.42     36.30 o
  -6   5  12     1640.62     1752.60     68.26 o
  -5   5  12     1317.47     1230.34     61.79 o
  -4   5  12     6383.17     6338.67    159.11 o
  -3   5  12      297.90      342.54     49.60 o
  -2   5  12     2467.32     2447.89    115.43 o
  -1   5  12      185.41      179.59     43.26 o
   0   5  12      788.65      860.66     60.94 o
   1   5  12      175.88      134.92     30.17 o
   2   5  12      430.22      445.12     45.63 o
   3   5  12      221.75      243.71     41.46 o
   4   5  12      530.26      432.11     83.57 o
   5   5  12       64.82       91.00     36.35 o
 -16   6  12     1013.62     1011.70     86.61 o
 -15   6  12       95.45       60.48     61.09 o
 -14   6  12     2017.93     2030.43     71.21 o
 -13   6  12      277.75      234.12     41.06 o
 -12   6  12     1725.76     1586.07     54.67 o
 -11   6  12       95.92      246.76     27.94 o
 -10   6  12     4997.32     4622.49     68.66 o
  -9   6  12      499.61      574.99     36.61 o
  -8   6  12      246.07      288.85     35.56 o
  -7   6  12       99.79       77.95     26.20 o
  -6   6  12      650.87      711.10     53.18 o
  -5   6  12      776.30      856.01     47.29 o
  -4   6  12     3176.19     3369.99     82.71 o
  -3   6  12     2150.89     2235.13     72.78 o
  -2   6  12       36.06       15.67     44.17 o
  -1   6  12      475.96      508.97     51.51 o
   0   6  12       60.77       81.09     32.37 o
   1   6  12      176.70      148.43     45.51 o
   2   6  12      136.62       88.40     29.47 o
   3   6  12      162.33      117.17     40.51 o
   4   6  12       87.83       45.21     36.08 o
   5   6  12        8.37       13.78     34.39 o
 -16   7  12      131.54      163.55     64.34 o
 -15   7  12     1038.80     1032.45     83.54 o
 -14   7  12        2.36       22.60     58.84 o
 -13   7  12     1240.10     1242.10     67.72 o
 -12   7  12       84.90       34.92     31.83 o
 -11   7  12     2479.79     2400.18     76.97 o
 -10   7  12      403.06      313.51     32.45 o
  -9   7  12     2261.22     2477.80     53.67 o
  -8   7  12      636.13      707.92     42.30 o
  -7   7  12     1614.70     1396.05     88.69 o
  -6   7  12       29.46       28.00     38.15 o
  -5   7  12     2458.32     2402.28     79.50 o
  -4   7  12      509.07      580.37     45.75 o
  -3   7  12      773.59      846.20     57.37 o
  -2   7  12       48.41        0.00     44.18 o
  -1   7  12      388.55      418.42     40.85 o
   0   7  12      137.22      131.27     34.79 o
   1   7  12      134.72       83.17     30.68 o
   2   7  12      154.04      150.24     30.87 o
   3   7  12      393.87      354.24     44.76 o
   4   7  12        8.34        1.68     35.39 o
   5   7  12      312.34      406.87     44.67 o
 -15   8  12       82.25       51.75     64.88 o
 -14   8  12     1379.20     1424.43    247.85 o
 -13   8  12      107.51       73.79     47.16 o
 -12   8  12     1531.37     1433.38     69.01 o
 -11   8  12       87.65      211.54     42.77 o
 -10   8  12     1452.33     1534.11     99.24 o
  -9   8  12      174.07      122.72     30.15 o
  -8   8  12     2141.04     1871.41     60.78 o
  -7   8  12      308.43      241.09     27.96 o
  -6   8  12     1652.98     1687.95     56.97 o
  -5   8  12      342.90      301.96     43.12 o
  -4   8  12      958.58      933.90     51.69 o
  -3   8  12     1879.78     1809.95     76.54 o
  -2   8  12      131.30       88.54     48.53 o
  -1   8  12     1738.93     1834.12     77.58 o
   0   8  12      243.14      238.53     38.62 o
   1   8  12      713.57      686.75     49.89 o
   2   8  12       59.89       63.08     31.01 o
   3   8  12      297.41      311.19     36.19 o
   4   8  12      314.48      479.86     45.26 o
 -15   9  12      336.60      375.43     69.22 o
 -14   9  12      368.10      201.28     70.27 o
 -13   9  12      273.43      166.45     55.22 o
 -12   9  12       36.84       85.16     46.07 o
 -11   9  12      103.94      134.73     32.26 o
 -10   9  12       33.38       78.80     32.31 o
  -9   9  12      651.95      597.30     41.23 o
  -8   9  12      160.57      165.03     28.39 o
  -7   9  12      562.91      523.41     43.84 o
  -6   9  12     1335.46     1315.05     89.64 o
  -5   9  12      207.34      264.19     42.41 o
  -4   9  12     3504.94     3470.67     75.34 o
  -3   9  12      689.96      747.56     61.66 o
  -2   9  12     1712.70     1748.92     89.86 o
  -1   9  12      121.35       65.35     39.87 o
   0   9  12     1296.58     1311.75     53.77 o
   1   9  12      111.48      117.38     34.92 o
   2   9  12     1056.95     1141.29     50.07 o
   3   9  12       69.97       53.14     30.33 o
   4   9  12     1146.63     1450.24     63.92 o
 -15  10  12      528.20      472.66     70.72 o
 -14  10  12        4.78       28.54     54.62 o
 -13  10  12      385.28      388.20     68.22 o
 -12  10  12        3.46        8.38     43.83 o
 -11  10  12       46.29       24.93     30.76 o
 -10  10  12      392.23      269.78     36.09 o
  -9  10  12      259.84      294.44     37.05 o
  -8  10  12      335.37      291.62     47.11 o
  -7  10  12      627.22      564.09     53.96 o
  -6  10  12      108.88       87.15     39.18 o
  -5  10  12     2555.10     2535.08     72.77 o
  -4  10  12      214.08      184.93     43.88 o
  -3  10  12     2506.82     2414.52     82.05 o
  -2  10  12      165.92      124.46     88.87 o
  -1  10  12     1585.38     1698.56     61.14 o
   0  10  12      303.83      267.43     41.00 o
   1  10  12     1323.69     1403.45     55.47 o
   2  10  12       19.02       14.89     33.49 o
   3  10  12      998.33     1169.74     50.42 o
   4  10  12       16.96       52.72     33.04 o
 -14  11  12      198.67      186.50     51.37 o
 -13  11  12       64.21       68.23     51.91 o
 -12  11  12       27.67       77.89     45.00 o
 -11  11  12      646.88      626.33     67.94 o
 -10  11  12      292.21      134.43     32.82 o
  -9  11  12      739.09      836.69     50.42 o
  -8  11  12      131.81      248.74     47.79 o
  -7  11  12      184.69      189.38     49.60 o
  -6  11  12     1043.44      943.48     57.18 o
  -5  11  12     1146.54     1075.62     76.70 o
  -4  11  12     1595.59     1654.36    138.30 o
  -3  11  12      170.31       71.44     46.64 o
  -2  11  12     1828.26     1781.08     88.04 o
  -1  11  12      175.99      170.64     41.45 o
   0  11  12      850.29      914.13     50.77 o
   1  11  12        9.59       34.06     36.13 o
   2  11  12      980.35      894.65     54.28 o
   3  11  12       53.75       64.15     34.55 o
 -13  12  12       55.65       27.42     52.47 o
 -12  12  12     1307.68     1183.15     65.38 o
 -11  12  12      147.77       82.03     44.00 o
 -10  12  12      848.21      779.76     48.25 o
  -9  12  12       99.58      176.50     44.64 o
  -8  12  12     1288.88     1430.43     66.99 o
  -7  12  12      288.27      251.70     51.51 o
  -6  12  12     1251.22     1159.60     66.95 o
  -5  12  12      431.39      355.99     51.35 o
  -4  12  12      613.96      506.59     51.68 o
  -3  12  12      733.98      688.52     74.53 o
  -2  12  12      150.90       84.08     61.73 o
  -1  12  12      808.85      780.30     48.74 o
   0  12  12       12.68       30.28     37.83 o
   1  12  12      469.51      443.87     48.13 o
   2  12  12       48.01       55.23     45.40 o
 -13  13  12     1046.57      910.56     67.30 o
 -12  13  12       25.96       16.08     44.76 o
 -11  13  12     1170.54     1026.03     64.00 o
 -10  13  12      177.51      140.16     60.97 o
  -9  13  12     2642.39     2754.60    119.37 o
  -8  13  12      389.24      248.25     49.73 o
  -7  13  12     2988.01     3155.38    131.90 o
  -6  13  12       94.13       34.25     45.98 o
  -5  13  12      419.02      371.11     51.87 o
  -4  13  12       30.39        5.79     44.78 o
  -3  13  12      389.86      401.21     73.18 o
  -2  13  12        8.42       32.43     50.27 o
  -1  13  12       85.26      115.70     47.62 o
   0  13  12      131.71      125.64     44.88 o
   1  13  12       92.17       84.64     44.16 o
   2  13  12       52.98       42.08     43.64 o
 -12  14  12      623.38      521.20     54.17 o
 -11  14  12       11.29        0.00     66.39 o
 -10  14  12     1117.58     1242.81     67.01 o
  -9  14  12       42.72       89.96     45.96 o
  -8  14  12     3152.51     3129.38    114.01 o
  -7  14  12       36.00       88.31     49.08 o
  -6  14  12     1182.78     1163.20     90.23 o
  -5  14  12      172.12       93.48     41.86 o
  -4  14  12      197.62      177.48     42.16 o
  -3  14  12       94.90       79.85     62.95 o
  -2  14  12       83.34       61.46     54.14 o
  -1  14  12       47.70       44.21     49.60 o
   0  14  12       32.61       11.53     47.97 o
   1  14  12       71.90       39.10     44.97 o
 -11  15  12      350.32      307.56     85.47 o
 -10  15  12       87.82       31.05     43.83 o
  -9  15  12      970.60      926.99     62.11 o
  -8  15  12       54.88       63.28     46.62 o
  -7  15  12     1179.20     1209.54     64.41 o
  -6  15  12      561.27      515.75     51.19 o
  -5  15  12      313.19      352.01     47.79 o
  -4  15  12      452.74      432.16     51.42 o
  -3  15  12      401.18      268.98     69.08 o
  -2  15  12      546.18      569.31     62.12 o
  -1  15  12       23.14        9.05     52.90 o
  -9  16  12      107.75      111.55     47.29 o
  -8  16  12      184.87       52.22     42.29 o
  -7  16  12      296.09      345.05     49.67 o
  -6  16  12      273.98      258.33     47.36 o
  -5  16  12      775.02      889.06    108.73 o
  -4  16  12       29.63        6.14     41.60 o
  -3  16  12      957.94      968.02     67.91 o
  -2  16  12      146.65      192.84     55.97 o
 -15   0  13     1364.85     1312.06    103.51 o
 -13   0  13     2101.32     1888.35    207.97 o
 -11   0  13     3507.57     3362.90     95.17 o
  -9   0  13     4411.73     4027.62    338.60 o
  -7   0  13     4462.55     4697.09    257.36 o
  -5   0  13     2013.51     1812.33     64.42 o
  -3   0  13     1165.20     1118.59    125.35 o
  -1   0  13      241.17      232.02     44.22 o
   1   0  13      179.64      176.90     39.09 o
   3   0  13      458.67      493.81     85.47 o
 -16   1  13     1185.43     1287.57     67.30 o
 -15   1  13      150.39      165.03     49.19 o
 -14   1  13     1859.59     1913.29     72.54 o
 -13   1  13       17.27       13.03     30.59 o
 -12   1  13     3144.31     2914.76    104.99 o
 -11   1  13       10.68       41.05     30.28 o
 -10   1  13     2088.16     2001.28     62.16 o
  -9   1  13      142.42      173.84     23.24 o
  -8   1  13     2107.15     2156.92     68.95 o
  -7   1  13      553.67      584.64     44.14 o
  -6   1  13     2230.63     2032.07     60.12 o
  -5   1  13       76.43       72.56     37.25 o
  -4   1  13      726.67      757.85    100.29 o
  -3   1  13      282.73      284.74     43.84 o
  -2   1  13      295.64      290.12     40.82 o
  -1   1  13      950.00      912.64     50.86 o
   0   1  13      320.42      275.52     38.53 o
   1   1  13      915.84      928.44     51.11 o
   2   1  13      403.72      467.40     45.62 o
   3   1  13      293.52      357.50     54.51 o
   4   1  13      494.98      524.85     42.74 o
 -16   2  13      461.11      412.35     50.80 o
 -15   2  13      468.75      508.30     51.22 o
 -14   2  13        4.45       39.90     42.57 o
 -13   2  13      426.22      338.19     35.53 o
 -12   2  13      358.33      339.33     30.94 o
 -11   2  13     1956.25     1948.64     43.87 o
 -10   2  13      160.20      360.09     30.97 o
  -9   2  13     1627.58     1728.83     46.06 o
  -8   2  13      838.97      847.01     38.67 o
  -7   2  13     1271.23     1360.07     48.73 o
  -6   2  13      213.24      240.95     40.80 o
  -5   2  13      903.90      816.01     48.79 o
  -4   2  13     1079.55     1028.52     57.99 o
  -3   2  13      164.93      120.42     38.99 o
  -2   2  13     2362.47     2349.62     70.71 o
  -1   2  13       14.84       10.45     36.66 o
   0   2  13     2148.62     2412.39     72.66 o
   1   2  13       24.58       26.61     34.17 o
   2   2  13      633.37      680.25     51.56 o
   3   2  13      191.56      235.89     50.67 o
   4   2  13      504.55      564.64     43.78 o
 -16   3  13       37.97       62.87     43.30 o
 -15   3  13      333.65      321.98     59.75 o
 -14   3  13       23.28       30.08     40.95 o
 -13   3  13       29.51       13.43     29.02 o
 -12   3  13       42.42       51.65     27.37 o
 -11   3  13      205.83      320.12     28.29 o
 -10   3  13      438.18      512.98     30.72 o
  -9   3  13      120.74      228.38     32.11 o
  -8   3  13      345.52      344.04     37.16 o
  -7   3  13     1878.60     2099.75    105.03 o
  -6   3  13      268.74      244.85     36.41 o
  -5   3  13     1631.96     1636.44     61.61 o
  -4   3  13      254.29      144.02     39.94 o
  -3   3  13     3021.58     3334.68    155.44 o
  -2   3  13     1052.89     1062.37     57.11 o
  -1   3  13     2382.63     2486.17     74.32 o
   0   3  13       30.01       35.50     39.87 o
   1   3  13     1732.76     1669.58     65.21 o
   2   3  13        8.45       48.97     40.19 o
   3   3  13      665.30      756.24     48.92 o
   4   3  13       41.13       17.63     35.06 o
 -16   4  13      442.83      361.05     49.98 o
 -15   4  13      259.88      175.39     44.38 o
 -14   4  13      171.86      131.78     41.91 o
 -13   4  13      521.82      426.14     36.34 o
 -12   4  13        2.84       65.07     24.55 o
 -11   4  13      781.84      696.21     33.20 o
 -10   4  13      209.39      359.05     41.63 o
  -9   4  13      670.23      647.87     36.40 o
  -8   4  13      612.37      681.53     42.53 o
  -7   4  13      430.78      414.59     38.68 o
  -6   4  13     1561.82     1722.80     77.58 o
  -5   4  13     1185.63     1062.63     54.71 o
  -4   4  13     2979.07     2964.89     79.31 o
  -3   4  13      613.72      698.84     52.06 o
  -2   4  13     3072.03     3094.59     92.38 o
  -1   4  13       55.22       41.98     28.08 o
   0   4  13     2370.51     2496.16    138.45 o
   1   4  13       77.89       41.61     40.51 o
   2   4  13     1282.76     1525.96    128.23 o
   3   4  13        3.95       33.11     34.93 o
   4   4  13      555.13      619.26     68.47 o
 -16   5  13      504.37      516.50     72.52 o
 -15   5  13      215.26      286.82     44.35 o
 -14   5  13      973.26      824.36     57.28 o
 -13   5  13      141.00      161.60     43.00 o
 -12   5  13     1502.27     1438.20     40.53 o
 -11   5  13       47.98      143.88     26.23 o
 -10   5  13     1377.70     1208.09     46.46 o
  -9   5  13      931.97      754.54     36.69 o
  -8   5  13      614.67      530.52     42.82 o
  -7   5  13      889.69      940.27     48.81 o
  -6   5  13      660.21      649.66     45.61 o
  -5   5  13     1524.13     1636.06     66.77 o
  -4   5  13      394.71      355.67     49.29 o
  -3   5  13     2040.60     2037.86    110.11 o
  -2   5  13      992.10      965.18     58.96 o
  -1   5  13      631.09      667.19     40.26 o
   0   5  13      148.57      145.27     33.98 o
   1   5  13      425.51      480.52     44.63 o
   2   5  13      147.00      169.67     42.27 o
   3   5  13      394.61      482.06     45.27 o
   4   5  13       36.54       13.39     34.95 o
 -16   6  13       21.96       17.87     59.78 o
 -15   6  13      985.99     1106.63     82.19 o
 -14   6  13      238.42      295.72     46.14 o
 -13   6  13     1159.14      923.43     47.73 o
 -12   6  13      167.73      140.83     25.91 o
 -11   6  13     4605.14     4625.71    108.30 o
 -10   6  13      678.25      584.11     37.03 o
  -9   6  13      978.58      925.64     39.50 o
  -8   6  13       73.84       89.64     26.99 o
  -7   6  13     1415.23     1470.52     54.39 o
  -6   6  13      417.15      370.94     41.71 o
  -5   6  13     2121.75     2240.65     63.72 o
  -4   6  13      267.86      190.70     45.35 o
  -3   6  13      816.32      765.26     57.51 o
  -2   6  13      206.94      146.61     45.53 o
  -1   6  13      188.90      200.59     33.27 o
   0   6  13       63.58       41.08     33.73 o
   1   6  13       15.79        0.00     37.64 o
   2   6  13      124.48       97.93     40.23 o
   3   6  13      381.74      458.24     48.02 o
   4   6  13       58.63       40.05     36.84 o
 -15   7  13        4.25       38.09     57.87 o
 -14   7  13      976.03     1050.78    106.36 o
 -13   7  13      231.52      199.34     35.93 o
 -12   7  13     1445.98     1391.73     52.10 o
 -11   7  13       56.31       97.28     30.14 o
 -10   7  13     3889.18     3828.19     98.46 o
  -9   7  13      131.26      162.83     29.72 o
  -8   7  13      573.67      480.64     33.37 o
  -7   7  13      319.35      256.43     40.01 o
  -6   7  13     1793.06     1811.04     60.16 o
  -5   7  13      359.67      347.57     43.17 o
  -4   7  13      568.13      525.22     52.98 o
  -3   7  13      800.69      778.11     56.13 o
  -2   7  13      332.93      388.49     50.52 o
  -1   7  13       31.69       14.13     31.49 o
   0   7  13      145.75      106.94     32.19 o
   1   7  13      167.16      121.42     31.57 o
   2   7  13       52.62       17.70     39.68 o
   3   7  13        1.25       13.67     41.31 o
 -15   8  13      829.75      951.12    126.30 o
 -14   8  13       68.40       68.54     48.71 o
 -13   8  13     1218.94     1098.92     70.55 o
 -12   8  13       83.92       86.61     41.85 o
 -11   8  13     1000.90     1007.21     47.62 o
 -10   8  13      108.70      218.74     30.48 o
  -9   8  13     1499.26     1599.89     49.45 o
  -8   8  13      384.21      376.60     42.55 o
  -7   8  13      319.52      267.70     41.05 o
  -6   8  13      747.76      708.79     49.50 o
  -5   8  13      801.44      901.83     50.77 o
  -4   8  13     1137.66     1094.83     79.77 o
  -3   8  13       60.71       31.94     47.87 o
  -2   8  13     1040.56      948.29     62.56 o
  -1   8  13        1.84       14.11     35.11 o
   0   8  13      665.90      622.83     64.93 o
   1   8  13       52.13       75.77     32.15 o
   2   8  13      456.04      623.97     68.25 o
   3   8  13       37.89       25.93     38.15 o
 -15   9  13      419.54      385.24     70.57 o
 -14   9  13      593.16      556.96     58.59 o
 -13   9  13       45.66       57.33     45.83 o
 -12   9  13      373.89      375.73     52.04 o
 -11   9  13       56.72      140.66     35.85 o
 -10   9  13      108.87      187.26     36.71 o
  -9   9  13      264.32      222.26     40.50 o
  -8   9  13      292.31      314.76     42.06 o
  -7   9  13      742.19      749.40     47.69 o
  -6   9  13       22.05       27.19     39.16 o
  -5   9  13     2191.49     2107.48     79.50 o
  -4   9  13      137.71       81.10     49.56 o
  -3   9  13     2401.44     2527.43    177.58 o
  -2   9  13      137.81      139.97     73.10 o
  -1   9  13      888.37      957.89     76.67 o
   0   9  13       83.51       85.66     36.41 o
   1   9  13      850.59      896.22     53.46 o
   2   9  13       33.02       44.11     32.26 o
   3   9  13      696.07      853.89     91.95 o
 -14  10  13      275.82      288.38     75.28 o
 -13  10  13      309.20      365.13     51.27 o
 -12  10  13       63.54      139.82     43.93 o
 -11  10  13      531.85      460.13     40.11 o
 -10  10  13      555.18      373.74     46.33 o
  -9  10  13       72.61      129.57     46.46 o
  -8  10  13      600.46      532.77     52.78 o
  -7  10  13       41.62       11.44     38.11 o
  -6  10  13     1456.58     1294.11     56.02 o
  -5  10  13      454.39      438.74     46.98 o
  -4  10  13     1995.19     1937.96    167.14 o
  -3  10  13      426.47      490.16     71.93 o
  -2  10  13     2046.26     2105.48    101.64 o
  -1  10  13      119.05      138.95     40.13 o
   0  10  13     1019.57     1215.25     69.28 o
   1  10  13       27.90       54.11     32.36 o
   2  10  13      496.82      542.87     43.32 o
 -13  11  13      614.82      871.71     62.55 o
 -12  11  13      207.04      111.59     42.39 o
 -11  11  13      336.70      210.94     35.94 o
 -10  11  13      839.76      729.11     58.69 o
  -9  11  13      410.18      421.19     52.53 o
  -8  11  13      182.92      212.30     47.46 o
  -7  11  13      908.40      844.64     61.46 o
  -6  11  13     1016.81      957.78     52.73 o
  -5  11  13     1104.05     1100.98     57.84 o
  -4  11  13      229.01      193.96     90.82 o
  -3  11  13     1151.77     1043.14     81.92 o
  -2  11  13      216.72      263.20     42.96 o
  -1  11  13     1038.99     1089.79     54.33 o
   0  11  13       38.33       37.15     36.49 o
   1  11  13     1131.41     1235.78     56.22 o
 -13  12  13      709.12      625.96     59.13 o
 -12  12  13        0.91       13.96     44.41 o
 -11  12  13      777.86      763.36     55.53 o
 -10  12  13      100.66       66.92     45.88 o
  -9  12  13     1692.75     1702.12     73.21 o
  -8  12  13      215.57      193.25     48.80 o
  -7  12  13      679.95      563.44     58.47 o
  -6  12  13      413.53      345.58     54.96 o
  -5  12  13      265.38      271.47     51.41 o
  -4  12  13      594.07      544.93     78.35 o
  -3  12  13       34.91        6.39     49.39 o
  -2  12  13      399.31      358.92     54.09 o
  -1  12  13      150.25      136.62     39.02 o
   0  12  13      538.61      553.97     46.71 o
   1  12  13        4.06        0.00     35.18 o
 -12  13  13     1194.50     1019.85     83.93 o
 -11  13  13        3.16       23.83     58.36 o
 -10  13  13      968.72      939.69     60.84 o
  -9  13  13       41.73      100.74     45.12 o
  -8  13  13     1747.88     1777.58     76.58 o
  -7  13  13       46.66       15.82     46.11 o
  -6  13  13      362.09      358.33     49.60 o
  -5  13  13       42.16       28.43     46.11 o
  -4  13  13        5.57       38.79     63.08 o
  -3  13  13       94.54       55.90     66.22 o
  -2  13  13       73.90       33.11     44.95 o
  -1  13  13       71.01      130.90     57.96 o
   0  13  13       64.46       76.21     46.64 o
 -11  14  13      457.09      428.41     71.14 o
 -10  14  13       17.18        0.00     40.02 o
  -9  14  13     2133.60     2103.94    102.17 o
  -8  14  13      146.39       72.37     46.74 o
  -7  14  13      749.22      761.59     62.67 o
  -6  14  13      179.93      105.40     46.51 o
  -5  14  13       60.89       55.57     38.88 o
  -4  14  13       91.57       49.12     58.32 o
  -3  14  13       17.33       20.63     62.94 o
  -2  14  13      172.18      159.23     47.82 o
  -1  14  13       97.16       61.95     45.58 o
  -9  15  13       81.97      109.33     47.07 o
  -8  15  13      885.09      823.84     62.43 o
  -7  15  13      437.91      476.59     59.51 o
  -6  15  13      132.22      146.69     44.70 o
  -5  15  13      482.69      450.54     78.24 o
  -4  15  13       70.12       51.94     61.60 o
  -3  15  13      553.99      547.74     61.58 o
 -16   0  14     1759.34     1726.43    125.35 o
 -14   0  14     1716.81     1697.94    119.65 o
 -12   0  14     2938.82     3048.31    198.47 o
 -10   0  14     3234.54     3204.01     99.27 o
  -8   0  14     2866.28     2870.85     99.38 o
  -6   0  14      485.65      626.76     98.76 o
  -4   0  14      796.09      835.68    104.46 o
  -2   0  14       20.03        0.00     87.37 o
   0   0  14      309.97      226.01     85.47 o
   2   0  14      377.65      355.16     85.47 o
 -16   1  14      123.15      137.62     44.99 o
 -15   1  14     1056.04     1047.24     60.25 o
 -14   1  14       67.70       42.02     47.85 o
 -13   1  14     1834.25     1649.20    104.17 o
 -12   1  14      240.31      190.08     33.62 o
 -11   1  14     2121.38     1941.61    109.15 o
 -10   1  14       80.77      111.67     26.88 o
  -9   1  14     2064.33     2148.42     70.24 o
  -8   1  14       48.29      142.48     31.64 o
  -7   1  14     1502.61     1442.25     62.84 o
  -6   1  14     1004.42      933.56     48.95 o
  -5   1  14      554.43      563.87     52.33 o
  -4   1  14     1550.80     1573.04     85.95 o
  -3   1  14       51.28        4.65     64.42 o
  -2   1  14      579.38      603.95     71.18 o
  -1   1  14      146.59      182.66     62.44 o
   0   1  14      698.89      719.06     71.84 o
   1   1  14      354.25      444.64     58.91 o
   2   1  14      182.26      152.33     52.43 o
   3   1  14      386.54      394.52     76.92 o
 -16   2  14      481.62      487.96     53.33 o
 -15   2  14      341.31      292.92     49.48 o
 -14   2  14      424.21      377.40     47.42 o
 -13   2  14      154.40       79.15     25.82 o
 -12   2  14      816.34      784.26     59.21 o
 -11   2  14       93.08       75.89     26.57 o
 -10   2  14      500.19      529.07     34.36 o
  -9   2  14      722.02      673.50     40.38 o
  -8   2  14      729.68      691.60     41.57 o
  -7   2  14      889.16      788.96     54.50 o
  -6   2  14      792.79      900.52     51.39 o
  -5   2  14     2628.10     2378.99    112.18 o
  -4   2  14      244.04      279.11     42.24 o
  -3   2  14     3510.53     3622.72    177.08 o
  -2   2  14        3.39       34.24     35.53 o
  -1   2  14     2007.20     2234.44    114.84 o
   0   2  14      138.46      151.78     57.26 o
   1   2  14      787.11     1151.87    128.71 o
   2   2  14      324.40      377.74     54.66 o
   3   2  14      252.15      273.86     69.32 o
 -16   3  14      332.60      316.94     48.24 o
 -15   3  14      117.94      141.84     43.73 o
 -14   3  14       96.66      110.91     40.30 o
 -13   3  14       13.38       22.02     31.29 o
 -12   3  14      270.75      213.36     27.37 o
 -11   3  14      212.36      173.99     28.90 o
 -10   3  14      527.67      509.08     40.26 o
  -9   3  14      121.05      127.73     33.63 o
  -8   3  14     1054.86     1097.55     83.55 o
  -7   3  14      212.21      128.26     36.27 o
  -6   3  14     1920.75     1825.49     68.56 o
  -5   3  14      123.94       88.68     40.71 o
  -4   3  14     3075.57     3200.51     98.88 o
  -3   3  14      476.83      443.88     46.37 o
  -2   3  14     2310.93     2678.64     76.57 o
  -1   3  14        8.28        9.86     41.02 o
   0   3  14     1658.56     1871.79     96.04 o
   1   3  14       43.61       64.64     37.51 o
   2   3  14      850.66     1065.56     73.43 o
   3   3  14      123.33      134.29     47.32 o
 -16   4  14      231.00      102.17     40.63 o
 -15   4  14      240.47      163.30     41.93 o
 -14   4  14       98.32      107.11     42.86 o
 -13   4  14       10.09       44.82     31.64 o
 -12   4  14      332.20      304.60     27.22 o
 -11   4  14        4.32      129.79     35.25 o
 -10   4  14      430.01      307.32     32.91 o
  -9   4  14      836.34      869.02     45.33 o
  -8   4  14      840.69      817.57     45.78 o
  -7   4  14     1203.28     1336.21     52.89 o
  -6   4  14       57.12       54.00     37.10 o
  -5   4  14     1408.30     1527.78     62.55 o
  -4   4  14      135.93       76.87     40.83 o
  -3   4  14     2091.39     1958.21     87.28 o
  -2   4  14       36.76       40.13     34.85 o
  -1   4  14     1239.66     1211.72     61.14 o
   0   4  14       11.85       52.75     41.64 o
   1   4  14     1469.76     1679.65     67.08 o
   2   4  14       15.34       10.74     37.25 o
   3   4  14      640.85      800.17     85.82 o
 -15   5  14      819.92      806.13     72.32 o
 -14   5  14       28.44        0.00     39.83 o
 -13   5  14      836.87      818.84     52.26 o
 -12   5  14       12.25       70.86     24.82 o
 -11   5  14     1278.34     1076.65     37.72 o
 -10   5  14      145.16      140.00     30.36 o
  -9   5  14      580.31      630.33     43.60 o
  -8   5  14      406.70      426.09     63.52 o
  -7   5  14     1154.77     1273.14     53.57 o
  -6   5  14      918.58      912.09     51.95 o
  -5   5  14      190.99      164.88     44.89 o
  -4   5  14      474.47      423.91     52.91 o
  -3   5  14        4.73        0.00     43.18 o
  -2   5  14      442.17      343.55     44.62 o
  -1   5  14      156.91      138.08     42.73 o
   0   5  14      498.34      440.20     46.03 o
   1   5  14      101.25      187.18     45.80 o
   2   5  14      440.56      536.77     50.42 o
 -15   6  14       29.77      116.69     63.42 o
 -14   6  14     1213.28     1119.43     99.65 o
 -13   6  14       69.39       77.79     32.32 o
 -12   6  14     2173.90     2085.81     49.55 o
 -11   6  14      187.08      122.60     31.10 o
 -10   6  14     1539.67     1559.44     49.97 o
  -9   6  14       71.23       42.09     36.13 o
  -8   6  14     1592.70     1736.51     59.14 o
  -7   6  14      323.02      380.94     46.88 o
  -6   6  14     1319.09     1557.84     58.65 o
  -5   6  14      120.35      111.03     42.16 o
  -4   6  14      384.63      344.15     48.59 o
  -3   6  14        7.01       15.09     42.73 o
  -2   6  14       72.71       52.56     43.49 o
  -1   6  14        8.99        8.80     30.11 o
   0   6  14      134.41       88.44     41.84 o
   1   6  14       87.58      106.47     44.23 o
   2   6  14      169.50      221.91     42.86 o
 -15   7  14     1101.70     1332.22     88.70 o
 -14   7  14        4.56       19.48     47.84 o
 -13   7  14     1102.63     1014.28     49.84 o
 -12   7  14      104.83       40.72     34.29 o
 -11   7  14     2109.51     1896.15     52.18 o
 -10   7  14       17.05       24.43     28.57 o
  -9   7  14     1204.16     1148.66     51.82 o
  -8   7  14       24.68       29.77     37.22 o
  -7   7  14     1416.48     1465.85     57.68 o
  -6   7  14      190.14      112.09     40.66 o
  -5   7  14      787.12      748.94     57.26 o
  -4   7  14      431.18      446.52     50.74 o
  -3   7  14       21.57        5.14     42.75 o
  -2   7  14      122.99       98.79     57.31 o
  -1   7  14       21.38       22.85     31.44 o
   0   7  14        8.58        0.00     42.42 o
   1   7  14       10.69        0.00     39.83 o
   2   7  14       40.13       27.92     36.54 o
 -14   8  14     1088.41      964.35     63.46 o
 -13   8  14       60.25       69.96     43.09 o
 -12   8  14     1096.10     1095.33     60.68 o
 -11   8  14       60.38       33.23     32.50 o
 -10   8  14     1082.39     1025.30     50.45 o
  -9   8  14      240.57      220.37     39.45 o
  -8   8  14      774.53      715.67     49.18 o
  -7   8  14      752.58      555.09     46.94 o
  -6   8  14      418.54      361.83     43.08 o
  -5   8  14      479.70      495.56     73.00 o
  -4   8  14      294.07      351.91     64.09 o
  -3   8  14      753.34      569.02     68.45 o
  -2   8  14       57.19       78.28     38.86 o
  -1   8  14      220.79      212.34     34.59 o
   0   8  14       46.76       29.48     33.65 o
   1   8  14      496.92      598.23     58.63 o
 -14   9  14      121.88      104.62     45.15 o
 -13   9  14      833.35      760.07     57.42 o
 -12   9  14       48.64      115.90     42.26 o
 -11   9  14      182.55      297.63     44.52 o
 -10   9  14      266.19      224.85     45.64 o
  -9   9  14      504.95      541.97     45.78 o
  -8   9  14      799.16      833.78     51.25 o
  -7   9  14        8.36        0.00     38.57 o
  -6   9  14      888.35      998.17     51.67 o
  -5   9  14       90.21       65.33     47.70 o
  -4   9  14      552.37      552.30     76.92 o
  -3   9  14      133.93       96.40     49.35 o
  -2   9  14      936.47      978.67     58.77 o
  -1   9  14       16.74        8.72     34.32 o
   0   9  14      898.49      982.66     50.09 o
   1   9  14       90.59      114.41     43.52 o
 -13  10  14       56.06      127.41     42.03 o
 -12  10  14        8.75       10.96     39.26 o
 -11  10  14      628.59      519.87     51.93 o
 -10  10  14       71.43       61.99     51.07 o
  -9  10  14      498.72      512.05     52.27 o
  -8  10  14      159.10      154.39     40.29 o
  -7  10  14      958.85      876.60     52.40 o
  -6  10  14      169.25      224.84     42.00 o
  -5  10  14     1287.36     1541.38     90.58 o
  -4  10  14      132.43       71.72     48.46 o
  -3  10  14     1242.23     1421.15     89.24 o
  -2  10  14       24.50       15.18     39.20 o
  -1  10  14      790.09      866.65     49.45 o
   0  10  14       30.93       65.64     35.80 o
 -12  11  14       87.95       55.08     61.78 o
 -11  11  14      429.76      454.72     51.60 o
 -10  11  14      241.98      234.35     45.64 o
  -9  11  14      176.32      159.46     45.25 o
  -8  11  14      454.48      383.76     55.98 o
  -7  11  14      275.50      218.73     49.97 o
  -6  11  14     1240.80     1378.31     60.31 o
  -5  11  14      388.86      457.21     70.84 o
  -4  11  14      832.70      939.35     80.72 o
  -3  11  14      193.14      119.95     69.77 o
  -2  11  14      937.82     1202.56     78.86 o
  -1  11  14       21.77       15.21     40.39 o
 -11  12  14       13.51      106.97     45.26 o
 -10  12  14      984.13     1006.45     61.54 o
  -9  12  14      186.45      230.01     49.82 o
  -8  12  14      652.08      514.56     55.28 o
  -7  12  14       97.72       58.77     48.88 o
  -6  12  14      368.01      354.58     83.13 o
  -5  12  14      439.25      434.38     67.33 o
  -4  12  14      252.58      230.16    103.78 o
  -3  12  14      333.23      180.54     96.67 o
  -2  12  14       58.20       51.70     40.26 o
  -1  12  14      712.03      780.62     51.59 o
 -10  13  14       82.67       68.49     48.99 o
  -9  13  14     1637.01     1698.85     73.13 o
  -8  13  14       42.25       40.41     52.93 o
  -7  13  14      155.92       60.66     45.34 o
  -6  13  14       30.38       34.30     47.39 o
  -5  13  14       78.33       65.47     63.53 o
  -4  13  14       93.72       47.34     62.94 o
  -3  13  14       23.62       26.30     46.57 o
  -8  14  14      755.44      693.24     64.53 o
  -7  14  14       59.39       51.34     47.23 o
  -6  14  14       67.21       56.44     45.13 o
  -5  14  14       61.34       28.78     66.47 o
 -15   0  15     1483.94     1388.36    113.96 o
 -13   0  15     1618.06     1551.20     73.44 o
 -11   0  15     1505.43     1469.39     77.34 o
  -9   0  15     2450.84     2360.36    169.98 o
  -7   0  15     1074.87     1010.41    115.86 o
  -5   0  15      391.20      398.85    100.66 o
  -3   0  15       44.50        0.00     75.97 o
  -1   0  15      112.26       17.09     70.27 o
   1   0  15      673.82      818.58     96.86 o
 -15   1  15        8.52       26.84     50.65 o
 -14   1  15     1040.82     1024.83     75.66 o
 -13   1  15       27.67       55.71     29.77 o
 -12   1  15     1276.65     1182.57     50.60 o
 -11   1  15        1.08       31.73     34.41 o
 -10   1  15     1628.18     1727.81     59.99 o
  -9   1  15      395.23      362.14     42.59 o
  -8   1  15      674.78      707.51     67.15 o
  -7   1  15     1294.30     1301.06     83.93 o
  -6   1  15      462.66      518.63    119.65 o
  -5   1  15      593.50      665.84    110.16 o
  -4   1  15        1.11        0.00     63.78 o
  -3   1  15      458.15      407.59     65.64 o
  -2   1  15        3.00        0.00     57.06 o
  -1   1  15      131.49       44.79     52.93 o
   0   1  15      321.60      383.91     61.38 o
   1   1  15      168.90      117.75     51.38 o
 -15   2  15      941.43      861.93     70.57 o
 -14   2  15       87.12      180.84     53.04 o
 -13   2  15      512.25      555.36     39.28 o
 -12   2  15      128.67       96.44     26.77 o
 -11   2  15      762.50      727.91     37.41 o
 -10   2  15      727.13      680.28     47.92 o
  -9   2  15      468.10      479.43     47.72 o
  -8   2  15      867.99      845.85     58.82 o
  -7   2  15       87.87       87.73     63.70 o
  -6   2  15     1648.20     1517.52    102.56 o
  -5   2  15       25.79       33.75     60.57 o
  -4   2  15     1721.16     1791.69     91.93 o
  -3   2  15       38.86       54.47     60.26 o
  -2   2  15     1089.16     1258.01     85.95 o
  -1   2  15       83.90      119.32     56.78 o
   0   2  15      931.58     1191.05     79.90 o
   1   2  15      135.43      219.79     97.81 o
 -15   3  15      154.73      278.51     48.30 o
 -14   3  15       80.77       77.37     34.27 o
 -13   3  15       41.21       62.19     29.87 o
 -12   3  15       15.02        8.41     26.07 o
 -11   3  15       61.30      134.72     29.47 o
 -10   3  15      101.45      120.69     34.92 o
  -9   3  15      366.21      414.96     39.70 o
  -8   3  15      306.64      239.71     38.13 o
  -7   3  15     3458.92     3430.11    102.97 o
  -6   3  15       13.69       18.31     41.51 o
  -5   3  15     2041.17     1907.08    132.56 o
  -4   3  15       60.11        6.04     42.06 o
  -3   3  15     1778.52     1847.58     66.18 o
  -2   3  15       14.14       21.27     38.72 o
  -1   3  15     1074.43     1294.29     78.56 o
   0   3  15       24.96       99.46     90.22 o
   1   3  15     1056.70     1246.81     77.75 o
 -15   4  15      268.38      211.73     46.51 o
 -14   4  15        0.92       51.52     31.10 o
 -13   4  15      206.46      184.81     31.78 o
 -12   4  15       99.37       37.24     28.03 o
 -11   4  15       97.24       96.00     29.79 o
 -10   4  15      425.96      360.00     39.07 o
  -9   4  15      148.13      109.94     36.69 o
  -8   4  15     1228.20     1211.05     53.45 o
  -7   4  15      102.98      155.95     39.36 o
  -6   4  15     1182.40     1061.69     57.67 o
  -5   4  15       70.72       33.83     39.52 o
  -4   4  15     1426.80     1272.39     67.18 o
  -3   4  15       56.55       50.21     40.06 o
  -2   4  15     1186.56     1215.33     62.49 o
  -1   4  15        0.50       60.69     40.16 o
   0   4  15      761.42      809.81     53.76 o
   1   4  15       37.96       22.67     40.53 o
 -15   5  15      114.64       81.56     45.24 o
 -14   5  15      901.69      847.85     44.76 o
 -13   5  15       97.71       56.73     28.61 o
 -12   5  15      448.63      411.58     30.34 o
 -11   5  15      686.39      500.65     42.20 o
 -10   5  15      853.09      811.29     46.80 o
  -9   5  15      452.10      400.36     42.63 o
  -8   5  15      338.48      408.62     43.15 o
  -7   5  15       72.57       88.31     39.34 o
  -6   5  15      123.72      145.99     45.12 o
  -5   5  15      289.89      231.36     46.29 o
  -4   5  15       50.38       43.03     40.47 o
  -3   5  15     1058.78     1046.68     58.22 o
  -2   5  15       51.62       63.38     40.32 o
  -1   5  15      763.96      840.88     56.39 o
   0   5  15       70.82       20.57     37.86 o
   1   5  15      257.34      296.74     43.90 o
 -14   6  15       20.45        7.77     39.61 o
 -13   6  15     1242.25     1248.07     45.46 o
 -12   6  15        7.60        0.00     28.27 o
 -11   6  15     1169.64     1213.51     44.42 o
 -10   6  15       40.66       31.08     37.25 o
  -9   6  15     1056.05     1092.74     51.58 o
  -8   6  15       22.97       18.07     37.86 o
  -7   6  15      694.97      771.15     68.26 o
  -6   6  15       34.11       70.17     42.48 o
  -5   6  15      228.69      210.62     59.04 o
  -4   6  15       48.98       51.83     44.11 o
  -3   6  15       24.06       15.32     41.11 o
  -2   6  15      129.46      141.02     44.98 o
  -1   6  15      209.34      215.68     44.78 o
   0   6  15       89.65      145.76     43.16 o
 -14   7  15     1379.98     1171.67     66.34 o
 -13   7  15       53.19       50.42     43.16 o
 -12   7  15     1264.09     1080.10     44.01 o
 -11   7  15      160.23      148.07     41.12 o
 -10   7  15     1103.52     1146.07     53.92 o
  -9   7  15       21.68       21.36     38.87 o
  -8   7  15      786.09      941.39     60.86 o
  -7   7  15      228.96      230.62     42.28 o
  -6   7  15      795.97      875.16     58.22 o
  -5   7  15       27.80       33.83     41.32 o
  -4   7  15       27.09        8.78     43.46 o
  -3   7  15       77.38       35.85     40.15 o
  -2   7  15       31.52        2.23     44.63 o
  -1   7  15       51.03       32.78     43.41 o
   0   7  15       39.46        5.98     44.09 o
 -13   8  15     1200.41     1103.09     82.91 o
 -12   8  15       82.73       44.06     33.55 o
 -11   8  15     1164.36     1175.04     68.08 o
 -10   8  15      151.95      105.04     37.93 o
  -9   8  15     1031.04     1108.44     79.51 o
  -8   8  15      618.02      497.83     47.20 o
  -7   8  15      377.68      336.91     46.25 o
  -6   8  15      367.39      265.45     51.21 o
  -5   8  15      463.77      482.14     53.34 o
  -4   8  15      450.92      377.05     69.35 o
  -3   8  15       24.47       50.63     43.82 o
  -2   8  15      193.19      173.96     44.68 o
  -1   8  15       10.96        3.46     46.83 o
 -13   9  15       22.67      108.42     41.75 o
 -12   9  15      543.83      267.74    212.72 o
 -11   9  15      460.94      489.00    123.45 o
 -10   9  15      362.74      377.03     49.08 o
  -9   9  15      478.13      509.38     47.69 o
  -8   9  15      252.82      282.76     42.02 o
  -7   9  15      373.98      431.72     58.29 o
  -6   9  15      258.82      247.74     49.75 o
  -5   9  15      558.27      562.75     69.80 o
  -4   9  15      130.18       70.47     50.58 o
  -3   9  15      948.38     1030.35     65.13 o
  -2   9  15       22.35       33.50     36.49 o
  -1   9  15      554.95      621.35     47.14 o
 -12  10  15      116.74       25.47     56.97 o
 -11  10  15       18.32       29.75     43.62 o
 -10  10  15      412.96      463.71     52.54 o
  -9  10  15        5.79       34.87     39.83 o
  -8  10  15      865.61      839.63     52.54 o
  -7  10  15       22.71       15.48     39.13 o
  -6  10  15      850.42      858.54     71.02 o
  -5  10  15       65.99       31.44     43.68 o
  -4  10  15      949.32     1121.32     81.89 o
  -3  10  15       37.29        1.36     48.06 o
  -2  10  15      699.92      793.08     50.41 o
 -11  11  15      361.14      339.23     51.65 o
 -10  11  15      201.33      194.60     46.46 o
  -9  11  15      545.35      635.59     57.86 o
  -8  11  15      191.73      217.46     49.57 o
  -7  11  15      638.88      661.40     47.77 o
  -6  11  15      172.12      157.31     39.77 o
  -5  11  15      748.23      691.47     56.96 o
  -4  11  15      180.34      200.68     50.59 o
  -3  11  15      730.30      926.77     53.30 o
  -9  12  15      546.77      519.13     58.28 o
  -8  12  15      135.17      125.82     44.53 o
  -7  12  15      184.48      146.11     46.62 o
  -6  12  15      641.43      552.34     57.31 o
  -5  12  15      288.85      320.07     53.76 o
 -14   0  16     1702.81     1832.79    131.05 o
 -12   0  16     1012.12     1023.77     70.27 o
 -10   0  16      913.41      892.76     73.72 o
  -8   0  16      411.52      343.77     85.47 o
  -6   0  16       80.66       49.38     94.96 o
  -4   0  16       54.25       62.68     75.97 o
  -2   0  16       18.04        0.00     75.97 o
 -14   1  16       13.61        0.00     53.67 o
 -13   1  16     1314.06     1262.88     51.93 o
 -12   1  16       19.12       43.27     33.74 o
 -11   1  16     1323.07     1236.75     54.42 o
 -10   1  16        4.71       16.46     37.32 o
  -9   1  16      835.92      789.79     72.48 o
  -8   1  16      535.14      467.24     66.39 o
  -7   1  16      250.81      206.98     59.66 o
  -6   1  16      544.64      412.33     71.84 o
  -5   1  16       28.59       33.99     56.97 o
  -4   1  16      213.50      145.29     69.32 o
  -3   1  16        8.36        0.00     58.91 o
  -2   1  16      155.07       45.58     49.69 o
  -1   1  16      151.30       84.54     57.70 o
 -14   2  16      511.09      494.39     46.97 o
 -13   2  16       35.94       64.20     31.85 o
 -12   2  16      543.19      593.92     43.60 o
 -11   2  16      128.22      137.36     40.70 o
 -10   2  16      287.47      240.35     49.49 o
  -9   2  16     1019.81     1182.62    147.58 o
  -8   2  16      306.11      178.94     62.44 o
  -7   2  16      898.84      915.38     71.14 o
  -6   2  16       53.70       30.58     58.41 o
  -5   2  16      578.53      597.94     70.27 o
  -4   2  16       12.65        0.00     65.77 o
  -3   2  16      734.51      657.59     82.62 o
  -2   2  16       50.74       44.78     53.18 o
  -1   2  16      782.96      885.09     85.47 o
 -14   3  16       15.37        9.70     36.33 o
 -13   3  16        9.94       55.62     33.05 o
 -12   3  16      170.01      217.96     35.51 o
 -11   3  16       37.11       23.71     43.28 o
 -10   3  16      399.21      440.52     53.54 o
  -9   3  16       15.48       51.86     47.62 o
  -8   3  16     1289.71     1336.16     83.26 o
  -7   3  16       13.60       13.34     57.85 o
  -6   3  16     1442.36     1505.87     89.30 o
  -5   3  16       34.90       25.45     57.85 o
  -4   3  16     1430.25     1356.17     87.96 o
  -3   3  16        4.93       10.57     54.38 o
  -2   3  16     1117.36     1337.42     82.52 o
  -1   3  16        4.59       37.04     56.41 o
 -14   4  16      230.08      146.95     40.90 o
 -13   4  16       59.39       76.12     27.29 o
 -12   4  16      171.58      197.67     30.95 o
 -11   4  16      299.31      359.16     38.06 o
 -10   4  16      129.63       72.15     34.10 o
  -9   4  16     1168.98     1048.28     50.90 o
  -8   4  16       75.85       54.00     44.29 o
  -7   4  16     1017.15     1028.40     78.49 o
  -6   4  16       32.16       16.62     56.97 o
  -5   4  16     1165.53     1195.94     83.23 o
  -4   4  16        4.23        6.22     58.36 o
  -3   4  16     1200.28     1235.52     85.27 o
  -2   4  16       62.44      171.23     60.83 o
  -1   4  16      563.74      717.09     73.18 o
 -13   5  16      740.39      572.84     42.57 o
 -12   5  16      222.80      171.43     34.95 o
 -11   5  16      889.40      859.78     57.17 o
 -10   5  16      408.83      256.27     68.30 o
  -9   5  16      466.21      446.46     42.43 o
  -8   5  16      188.25       95.80     35.61 o
  -7   5  16      134.94      219.22     43.26 o
  -6   5  16      633.81      701.46     54.34 o
  -5   5  16        0.43       19.79     40.47 o
  -4   5  16      750.12      779.04     57.77 o
  -3   5  16       16.60        0.00     40.75 o
  -2   5  16      827.34      934.22     80.18 o
  -1   5  16       25.05       52.64     59.05 o
 -13   6  16       58.46       27.39     33.59 o
 -12   6  16     1443.86     1322.64     56.36 o
 -11   6  16       75.70        5.53     34.55 o
 -10   6  16      873.17      861.15     61.58 o
  -9   6  16       38.40       19.14     36.53 o
  -8   6  16      433.29      574.97     54.63 o
  -7   6  16       61.99       10.61     41.60 o
  -6   6  16       89.87       40.00     42.37 o
  -5   6  16      243.42      168.73     44.53 o
  -4   6  16        5.75        5.34     40.41 o
  -3   6  16      145.21      134.77     43.38 o
  -2   6  16       67.05       90.12     39.23 o
 -12   7  16       13.50       37.29     33.77 o
 -11   7  16     1206.59     1163.38     53.25 o
 -10   7  16      141.80      149.19     41.96 o
  -9   7  16      673.83      800.81     60.55 o
  -8   7  16       18.29       21.53     42.96 o
  -7   7  16      401.04      411.68     50.56 o
  -6   7  16       33.13       28.61     42.66 o
  -5   7  16      109.80       85.81     42.73 o
  -4   7  16       46.12       12.79     41.32 o
  -3   7  16       18.12        1.44     37.15 o
  -2   7  16       16.02       46.12     39.59 o
 -12   8  16      792.82      764.28     46.43 o
 -11   8  16      143.28      130.96     51.51 o
 -10   8  16      524.02      565.40     54.09 o
  -9   8  16      326.43      333.28     52.33 o
  -8   8  16      467.59      534.24     58.12 o
  -7   8  16      257.14      233.12     47.27 o
  -6   8  16      181.08      142.28     65.40 o
  -5   8  16      228.23      122.06     57.63 o
  -4   8  16       13.14        9.40     46.63 o
  -3   8  16      331.34      328.88     50.33 o
 -11   9  16      170.70       86.22     39.24 o
 -10   9  16      516.83      561.14     56.06 o
  -9   9  16      259.17      277.98     84.43 o
  -8   9  16      370.85      413.89     44.85 o
  -7   9  16      202.72      152.48     46.36 o
  -6   9  16      462.67      485.31     53.73 o
  -5   9  16       88.57       66.81     44.56 o
  -4   9  16      826.74      890.99     62.53 o
  -9  10  16      660.46      584.08     59.17 o
  -8  10  16       60.67       10.54     38.40 o
  -7  10  16      472.27      451.40     49.10 o
  -6  10  16       96.48       59.01     48.95 o
 -13   0  17     1089.48      924.25     72.08 o
 -11   0  17      700.89      728.19    100.66 o
  -9   0  17      859.38      801.49    110.16 o
  -7   0  17      230.51      199.42     79.77 o
  -5   0  17       37.28        0.00     75.97 o
  -3   0  17       35.75       32.29     83.57 o
 -13   1  17       45.17       39.18     33.23 o
 -12   1  17      635.27      639.89     66.89 o
 -11   1  17      224.47      195.34     42.99 o
 -10   1  17      754.79      779.16     73.11 o
  -9   1  17      436.19      416.27     62.44 o
  -8   1  17      264.54      253.86     63.27 o
  -7   1  17       39.04        9.44     48.35 o
  -6   1  17       47.49       41.95     54.08 o
  -5   1  17      183.51      192.41     62.95 o
  -4   1  17       17.75       32.78     48.89 o
  -3   1  17      228.78      197.67     61.73 o
 -13   2  17      257.88      297.95     39.82 o
 -12   2  17      169.72      141.86     38.47 o
 -11   2  17      290.63      216.47     46.62 o
 -10   2  17      402.88      414.92     52.95 o
  -9   2  17       75.04       57.92     55.72 o
  -8   2  17      617.45      495.96     67.73 o
  -7   2  17       19.95        0.00     58.85 o
  -6   2  17      703.48      818.59     79.24 o
  -5   2  17       18.88       59.69     53.04 o
  -4   2  17      572.72      490.33     69.68 o
  -3   2  17        8.32       21.37     58.91 o
 -12   3  17       21.36        9.02     41.60 o
 -11   3  17      507.64      343.93     50.46 o
 -10   3  17       64.26       74.25     46.17 o
  -9   3  17      960.55      922.37     78.56 o
  -8   3  17       56.83       26.28     58.41 o
  -7   3  17     1134.48     1234.61    230.76 o
  -6   3  17       22.84        0.00     60.83 o
  -5   3  17      997.08     1191.75    111.11 o
  -4   3  17       32.38       62.68     56.41 o
  -3   3  17      875.81      969.34     75.17 o
 -12   4  17      212.89      146.95     42.86 o
 -11   4  17      180.27      211.68     44.97 o
 -10   4  17      770.23      692.80     91.42 o
  -9   4  17      139.14       99.99     52.73 o
  -8   4  17     1071.58     1081.97     82.59 o
  -7   4  17       74.76      114.20     61.08 o
  -6   4  17      947.68      886.42     77.00 o
  -5   4  17       46.04       17.47     60.39 o
  -4   4  17      985.04     1093.14     81.18 o
 -11   5  17      464.58      391.64     52.35 o
 -10   5  17      616.11      604.00     58.63 o
  -9   5  17      204.49      127.58     46.46 o
  -8   5  17      349.92      478.92     69.49 o
  -7   5  17      720.87      647.31     67.51 o
  -6   5  17       96.81       44.80     57.03 o
  -5   5  17      655.48      594.24     67.86 o
  -4   5  17        7.53        0.00     60.57 o
 -11   6  17      764.93      776.82     49.04 o
 -10   6  17       72.75       50.88     37.97 o
  -9   6  17      674.80      769.49     58.72 o
  -8   6  17       34.01       25.96     41.27 o
  -7   6  17      246.33      318.22     65.04 o
  -6   6  17      200.81      139.18    111.11 o
  -5   6  17       13.94       29.35     51.07 o
 -10   7  17      496.44      505.74     54.79 o
  -9   7  17       24.46       10.11     36.25 o
  -8   7  17      489.19      676.14     75.87 o
  -7   7  17       25.93        0.00     42.37 o
  -6   7  17       93.04      111.92     45.35 o
  -8   0  18       38.28        0.00     79.77 o
  -9   1  18       56.63       27.22     60.26 o
  -8   1  18      321.29      392.67     73.12 o
 
